# Supplementary material for: Molecular Signatures Correlated With Poor IVF Outcomes: Insights From the mRNA and lncRNA Expression of Endometriotic Granulosa Cells
Source: Front Endocrinol (Lausanne). 2022 Feb 28;13:825934. doi: 10.3389/fendo.2022.825934 (PMC8919698; doi:10.3389/fendo.2022.825934)
Supplement: Supplementary file 1 [file DataSheet_1.zip]

Archive with 5 entries (5 files):
- Supplemental Figures S1-S4.DOCX
- Supplemental Table S3.XLS
- Supplemental Table S4.XLS
- Supplemental Table S5.XLSX
- Supplemental Tables S1, S2, S6, S7.DOCX
