# Supplementary material for: Molecular Signatures Correlated With Poor IVF Outcomes: Insights From the mRNA and lncRNA Expression of Endometriotic Granulosa Cells
Source: Front Endocrinol (Lausanne). 2022 Feb 28;13:825934. doi: 10.3389/fendo.2022.825934 (PMC8919698; doi:10.3389/fendo.2022.825934)
Supplement: Supplementary file 1 [file DataSheet_1.zip › Supplemental Table S3.XLS]

## Sheet: mRNA
gene_id	gene_name	fc	log2(fc)	pval	regulation	significant
MSTRG.69545	PAPPA	4.05827	2.02087	2.47926e-07	up	yes
MSTRG.40825	ARL4C	3.51811	1.8148	2.22345e-05	up	yes
MSTRG.64867	MTUS1	5.23871	2.38921	3.32515e-05	up	yes
MSTRG.50925	CCNI	3.75555	1.90902	6.92476e-05	up	yes
MSTRG.29768	KANSL1	3.88074	1.95633	0.000215734	up	yes
MSTRG.23233	GOLGA8A;GOLGA8B	4.25053	2.08764	0.000217248	up	yes
MSTRG.53889	ANKRD55	4.00812	2.00292	0.000278115	up	yes
MSTRG.10942	IFIT1	11.3011	3.49839	0.000310665	up	yes
MSTRG.5081	IFI44L	11.7305	3.55219	0.000382912	up	yes
MSTRG.66511	ZFPM2	3.30491	1.72461	0.000487466	up	yes
MSTRG.27496	ZFHX3	3.35808	1.74764	0.000492237	up	yes
MSTRG.43404	MX1	7.63472	2.93258	0.000557316	up	yes
MSTRG.27277	NFAT5	3.75868	1.91023	0.000816113	up	yes
MSTRG.1679	ZMAT1	4.41624	2.14282	0.000866044	up	yes
MSTRG.18334	MED13L	3.52058	1.81581	0.000911291	up	yes
MSTRG.1475	TAF9B	4.94418	2.30573	0.000948137	up	yes
MSTRG.49235	CLDN1	2.91235	1.54218	0.00101409	up	yes
MSTRG.7617	KCNT2	4.35513	2.12272	0.0012181	up	yes
MSTRG.26177	SMG1	3.13531	1.64861	0.00127442	up	yes
MSTRG.26544	NFATC2IP	3.34151	1.7405	0.0012824	up	yes
MSTRG.7815	SYT2	15.0658	3.9132	0.00140105	up	yes
MSTRG.18272	OAS2	6.51526	2.70382	0.00143295	up	yes
MSTRG.10322	JMJD1C	2.55881	1.35547	0.00150238	up	yes
MSTRG.63269	LRRN3	3.24995	1.70042	0.00152877	up	yes
MSTRG.21775	SYNE2	3.65799	1.87105	0.00155532	up	yes
MSTRG.14289	TAF1D	3.13825	1.64996	0.00163713	up	yes
MSTRG.57834	UHRF1BP1	3.07082	1.61862	0.00165744	up	yes
MSTRG.46448	FRMD4B	3.21147	1.68323	0.00171764	up	yes
MSTRG.69241	ABCA1	4.01835	2.0066	0.00184099	up	yes
MSTRG.16709	METTL7A	3.81918	1.93326	0.00185921	up	yes
MSTRG.2385	FMR1	3.41872	1.77346	0.00198699	up	yes
MSTRG.37711	ANKRD36	3.92198	1.97158	0.00199669	up	yes
MSTRG.58815	ZNF292	3.34909	1.74377	0.00211134	up	yes
MSTRG.26248	ACSM3	3.04307	1.60553	0.00255692	up	yes
MSTRG.45584	TTC21A	6.97198	2.80157	0.00256559	up	yes
MSTRG.17090	AVPR1A	4.46858	2.15982	0.00273938	up	yes
MSTRG.39559	TTN;CCDC141	3.62947	1.85976	0.00274586	up	yes
MSTRG.5334	HFM1	7.7253	2.94959	0.00275022	up	yes
MSTRG.48892	TBL1XR1	4.12916	2.04585	0.00278422	up	yes
MSTRG.586	TAB3	3.13739	1.64956	0.00283338	up	yes
MSTRG.51505	ARHGAP24	2.4728	1.30614	0.00287534	up	yes
MSTRG.47026	ZBTB20	3.61028	1.85211	0.00288751	up	yes
MSTRG.30510	ABCA8	3.72318	1.89654	0.00307892	up	yes
MSTRG.29347	TBC1D3L	5.04787	2.33568	0.00316589	up	yes
MSTRG.23874	FGF7	3.33231	1.73652	0.00319824	up	yes
MSTRG.27037	CSNK2A2	4.09575	2.03413	0.00330575	up	yes
MSTRG.64114	TCAF1	2.68973	1.42746	0.00361787	up	yes
MSTRG.60010	UTRN	3.0939	1.62943	0.00403068	up	yes
MSTRG.13408	FRMD8	2.83457	1.50313	0.00413331	up	yes
MSTRG.27858	ZCCHC14	3.13283	1.64747	0.00417344	up	yes
ENSG00000184206	GOLGA6L4	18.0947	4.17749	0.00424079	up	yes
MSTRG.10939	IFIT3	3.0231	1.59603	0.00457979	up	yes
MSTRG.59652	AKAP7	2.38123	1.25171	0.00459074	up	yes
MSTRG.9645	ANKRD26	2.83892	1.50534	0.0047155	up	yes
MSTRG.66280	VPS13B	2.86371	1.51788	0.00473947	up	yes
MSTRG.29126	NF1	2.72166	1.44449	0.00497624	up	yes
MSTRG.1466	ATRX	2.9361	1.5539	0.00502469	up	yes
MSTRG.20415	RNASE2	3.98656	1.99515	0.00541072	up	yes
MSTRG.20981	SSTR1	4.65588	2.21905	0.00557404	up	yes
MSTRG.56365	CREBRF	3.58462	1.84182	0.00563742	up	yes
MSTRG.17661	CEP290	2.47667	1.3084	0.00610039	up	yes
MSTRG.61910	AUTS2	2.62985	1.39498	0.00644237	up	yes
MSTRG.39743	PGAP1	3.58194	1.84074	0.00645519	up	yes
MSTRG.46799	SENP7	3.20534	1.68048	0.00671743	up	yes
MSTRG.4538	TUT4	2.51615	1.33122	0.00692599	up	yes
MSTRG.41384	PLCB1	2.63417	1.39735	0.00715945	up	yes
MSTRG.33835	ZNF208	7.16024	2.84001	0.00724791	up	yes
MSTRG.16956	BAZ2A	2.36079	1.23927	0.00728343	up	yes
MSTRG.43328	DYRK1A	3.64187	1.86468	0.00732988	up	yes
MSTRG.5357	TGFBR3	3.60918	1.85167	0.00764151	up	yes
MSTRG.34649	ZNF221	2.90921	1.54063	0.00773862	up	yes
MSTRG.7722	NR5A2	2.36049	1.23908	0.00781565	up	yes
MSTRG.40194	KANSL1L	4.95926	2.31013	0.00785237	up	yes
MSTRG.45632	NKTR	2.40055	1.26337	0.00796792	up	yes
MSTRG.15194	ZBTB44	3.38509	1.75919	0.00801475	up	yes
MSTRG.58637	PHIP	2.63381	1.39715	0.00801636	up	yes
MSTRG.7794	PPP1R12B	2.81937	1.49537	0.00828112	up	yes
MSTRG.61118	MPP6	2.58455	1.36991	0.00835013	up	yes
MSTRG.30306	TANC2	3.27194	1.71014	0.00843739	up	yes
MSTRG.59916	HECA	3.85115	1.94529	0.00879867	up	yes
MSTRG.30204	USP32	2.34923	1.23219	0.00925832	up	yes
MSTRG.8790	ACTN2	2.51013	1.32776	0.0092878	up	yes
MSTRG.15688	LRP6	2.84166	1.50673	0.00955296	up	yes
MSTRG.59641	SAMD3	3.05067	1.60913	0.00959239	up	yes
MSTRG.8297	RAB3GAP2	2.89616	1.53414	0.00963551	up	yes
MSTRG.5630	FAM102B	2.84704	1.50946	0.00967844	up	yes
MSTRG.1485	BRWD3	3.03249	1.6005	0.00976451	up	yes
MSTRG.8467	CDC42BPA	2.4616	1.2996	0.00985564	up	yes
MSTRG.66389	UBR5	2.84532	1.50859	0.00991235	up	yes
MSTRG.64343	KMT2C	2.31376	1.21024	0.00996526	up	yes
MSTRG.9673	JCAD	2.37877	1.25022	0.0100334	up	yes
MSTRG.1832	ACSL4;KCNE5	2.97038	1.57065	0.0101781	up	yes
MSTRG.35442	AURKC	4.50194	2.17055	0.010435	up	yes
MSTRG.35921	PUM2	3.07889	1.62241	0.0104907	up	yes
MSTRG.60612	RAMACL	2.73476	1.45141	0.0105096	up	yes
MSTRG.47250	LSAMP	2.39914	1.26252	0.0107563	up	yes
MSTRG.28892	KSR1;LGALS9	2.80275	1.48684	0.0109122	up	yes
MSTRG.66439	RIMS2	3.50421	1.80909	0.011479	up	yes
MSTRG.44530	EP300	2.2681	1.18148	0.0115872	up	yes
MSTRG.8628	EXOC8	4.40142	2.13797	0.0117273	up	yes
MSTRG.55649	LRRTM2	6.61111	2.72489	0.0117372	up	yes
MSTRG.65822	CSPP1	2.66918	1.4164	0.0117467	up	yes
MSTRG.39244	GPR155	2.92427	1.54807	0.0120695	up	yes
MSTRG.62637	STEAP2	3.7892	1.92189	0.0122136	up	yes
MSTRG.25514	MAPK8IP3	2.64637	1.40402	0.0122483	up	yes
MSTRG.60363	ARID1B	2.47369	1.30666	0.0123232	up	yes
MSTRG.36750	SPTBN1	2.09455	1.06664	0.0128435	up	yes
MSTRG.20944	RALGAPA1	2.92545	1.54866	0.0129374	up	yes
MSTRG.45480	EPM2AIP1	2.67193	1.41788	0.0134075	up	yes
MSTRG.49221	LPP	2.27731	1.18733	0.0136645	up	yes
MSTRG.14299	SESN3	3.97046	1.98931	0.0137216	up	yes
MSTRG.49042	YEATS2	2.83826	1.50501	0.0138453	up	yes
MSTRG.51513	MAPK10	4.3921	2.13491	0.0139	up	yes
MSTRG.62808	PPP1R9A	2.64109	1.40113	0.0139908	up	yes
MSTRG.17813	PLXNC1	3.46874	1.79441	0.0139989	up	yes
MSTRG.53563	CPLANE1	2.69733	1.43153	0.0141331	up	yes
MSTRG.64016	DENND11	3.26739	1.70814	0.0141589	up	yes
MSTRG.55450	GDF9	6.81109	2.76789	0.014218	up	yes
ENSG00000119681	LTBP2	7.36056	2.87982	0.014231	up	yes
MSTRG.26231	MOSMO	3.01816	1.59367	0.0143108	up	yes
MSTRG.68787	TUT7	2.40564	1.26642	0.0148075	up	yes
MSTRG.28267	ZNF594	3.72236	1.89622	0.0148971	up	yes
MSTRG.42210	WFDC13	10.0801	3.33344	0.014965	up	yes
MSTRG.2748	ISG15	3.49047	1.80342	0.0149859	up	yes
MSTRG.53627	PLCXD3	2.67716	1.4207	0.0152487	up	yes
MSTRG.827	SLC9A7	2.93052	1.55116	0.0152682	up	yes
MSTRG.36879	CCDC88A	2.72174	1.44453	0.0156288	up	yes
MSTRG.35149	ZNF578	3.45284	1.78778	0.0160599	up	yes
MSTRG.33762	ZNF431	4.26964	2.09411	0.0160644	up	yes
MSTRG.10481	ADAMTS14	3.05616	1.61172	0.0161187	up	yes
MSTRG.39933	BMPR2	2.43726	1.28526	0.0162713	up	yes
MSTRG.53495	PRLR	3.56337	1.83324	0.0166992	up	yes
MSTRG.8937	KIF26B	4.20465	2.07199	0.0168767	up	yes
MSTRG.49489	ZNF141	3.27817	1.71289	0.0169347	up	yes
MSTRG.36557	EPAS1	3.19361	1.67519	0.017217	up	yes
MSTRG.31424	ESCO1	2.7003	1.43312	0.0174137	up	yes
MSTRG.29338	TBC1D3K	4.24451	2.0856	0.0176722	up	yes
MSTRG.67729	DENND4C	2.66543	1.41437	0.0178426	up	yes
MSTRG.28789	SPECC1	2.919	1.54548	0.017852	up	yes
MSTRG.59578	KIAA0408;SOGA3	2.75887	1.46408	0.0179346	up	yes
MSTRG.7748	CAMSAP2	2.51082	1.32816	0.018086	up	yes
MSTRG.27647	CDYL2	3.16854	1.66382	0.0181465	up	yes
MSTRG.65509	RB1CC1	2.79028	1.48041	0.0182299	up	yes
MSTRG.14456	DYNC2H1	3.75156	1.90749	0.0182915	up	yes
MSTRG.21956	PCNX1	2.39243	1.25848	0.0183192	up	yes
MSTRG.55281	CEP120	3.8676	1.95144	0.0183689	up	yes
MSTRG.56234	FBLL1	3.33671	1.73843	0.0186277	up	yes
MSTRG.38950	BAZ2B	2.51831	1.33245	0.018908	up	yes
MSTRG.52040	RNF150	5.71653	2.51514	0.0189658	up	yes
MSTRG.39794	PLCL1	2.95974	1.56547	0.0190129	up	yes
MSTRG.57239	C6orf62	2.45441	1.29538	0.0191415	up	yes
MSTRG.60355	SYNE1	3.14278	1.65204	0.0195686	up	yes
MSTRG.6178	BCL9;AC242628	2.96734	1.56917	0.0199959	up	yes
MSTRG.65902	ZBTB10	3.05868	1.61291	0.0200031	up	yes
MSTRG.56392	CPEB4	2.59072	1.37335	0.0200232	up	yes
MSTRG.65055	KCTD9	2.78907	1.47978	0.0201762	up	yes
MSTRG.11709	EIF3A	2.23302	1.15899	0.0203601	up	yes
MSTRG.15643	ETV6	2.40564	1.26642	0.0205094	up	yes
MSTRG.6350	ADAMTSL4	2.42914	1.28045	0.0206678	up	yes
MSTRG.25704	NLRC3	16.7084	4.06251	0.0207328	up	yes
MSTRG.19306	AKAP11	2.73082	1.44934	0.0208015	up	yes
MSTRG.15615	KLRC4;KLRK1	11.7342	3.55264	0.0208387	up	yes
MSTRG.47232	HACD2	3.79509	1.92413	0.0212018	up	yes
MSTRG.23306	SPRED1	3.05883	1.61298	0.0213878	up	yes
MSTRG.11101	PLCE1	3.41623	1.77241	0.0215977	up	yes
MSTRG.35702	KIDINS220	2.27369	1.18504	0.0218511	up	yes
MSTRG.31420	ROCK1	2.5289	1.33851	0.0218667	up	yes
MSTRG.7631	ASPM	3.30856	1.72621	0.0220586	up	yes
MSTRG.28318	XAF1	2.7924	1.48151	0.0221322	up	yes
MSTRG.69207	ZNF189	2.77045	1.47012	0.0221448	up	yes
MSTRG.17400	ZFC3H1	2.20017	1.13761	0.0222574	up	yes
MSTRG.68472	KLF9	2.75563	1.46238	0.0224196	up	yes
MSTRG.54444	CMYA5	2.71999	1.4436	0.0224213	up	yes
MSTRG.23427	TYRO3	2.61606	1.38739	0.0224421	up	yes
MSTRG.44423	DDX17	2.14683	1.10221	0.0228326	up	yes
MSTRG.36343	EIF2AK2	2.22861	1.15614	0.0229791	up	yes
MSTRG.55355	SLC12A2	2.33612	1.22411	0.0230629	up	yes
MSTRG.25501	JPT2;CRAMP1	2.67876	1.42157	0.0230656	up	yes
MSTRG.67558	PTPRD	2.97068	1.57079	0.023154	up	yes
MSTRG.66140	TMEM67	2.81881	1.49509	0.0233306	up	yes
MSTRG.49436	RUBCN	4.45162	2.15433	0.023435	up	yes
MSTRG.19824	MYCBP2	2.46469	1.30141	0.0234955	up	yes
MSTRG.55237	DMXL1	2.40874	1.26828	0.0236071	up	yes
MSTRG.17607	METTL25	2.76241	1.46593	0.023626	up	yes
MSTRG.16809	SP1	2.49009	1.3162	0.0238718	up	yes
MSTRG.505	DCAF8L2	2.69127	1.42829	0.0239092	up	yes
MSTRG.69051	ERCC6L2	2.24428	1.16625	0.0239732	up	yes
MSTRG.23574	STARD9	2.95888	1.56505	0.0240672	up	yes
MSTRG.5594	COL11A1	4.70572	2.23441	0.0240778	up	yes
MSTRG.2221	ZNF449	2.71275	1.43976	0.0240961	up	yes
MSTRG.33109	ZNF699	3.00367	1.58673	0.0243238	up	yes
MSTRG.55679	CXXC5	2.53343	1.34109	0.0243286	up	yes
MSTRG.42318	B4GALT5	2.30832	1.20684	0.0243777	up	yes
MSTRG.24428	SMAD3	2.30825	1.2068	0.0246793	up	yes
MSTRG.23938	DMXL2	2.84146	1.50663	0.0248206	up	yes
MSTRG.62966	ZKSCAN1	2.41813	1.27389	0.0249084	up	yes
MSTRG.38008	TMEM87B	2.50292	1.32361	0.0250337	up	yes
MSTRG.38831	RIF1	2.73247	1.45021	0.0250783	up	yes
MSTRG.28622	CCDC144A	4.86325	2.28192	0.0253509	up	yes
MSTRG.58465	DST	2.55111	1.35112	0.0253534	up	yes
MSTRG.11336	FBXW4	2.18963	1.13069	0.0253713	up	yes
MSTRG.16526	HDAC7	2.10842	1.07616	0.0255098	up	yes
MSTRG.33064	XAB2	3.73746	1.90206	0.0257107	up	yes
MSTRG.69476	AKNA	2.85184	1.5119	0.0259631	up	yes
MSTRG.37572	RGPD2	4.78369	2.25812	0.0260067	up	yes
MSTRG.51127	HERC5	2.19834	1.13642	0.0262824	up	yes
MSTRG.8407	ENAH	2.44863	1.29198	0.0263127	up	yes
MSTRG.6934	PBX1	2.59888	1.37789	0.0264335	up	yes
MSTRG.24296	ZNF609	2.14165	1.09872	0.0264566	up	yes
MSTRG.25690	CREBBP	2.3133	1.20995	0.0266004	up	yes
MSTRG.10956	KIF20B	2.96553	1.56829	0.0267216	up	yes
MSTRG.28710	SMCR8	2.87697	1.52455	0.026832	up	yes
MSTRG.28994	TAOK1	2.87749	1.52481	0.0269855	up	yes
MSTRG.39651	NAB1	2.52494	1.33625	0.0271035	up	yes
MSTRG.28878	NLK	2.83258	1.50212	0.0272123	up	yes
MSTRG.55585	KLHL3	3.04084	1.60447	0.0273441	up	yes
MSTRG.60948	THSD7A	2.3262	1.21798	0.0278569	up	yes
MSTRG.6835	CFAP126	4.8529	2.27885	0.0279733	up	yes
MSTRG.2570	SLC6A8	2.50207	1.32312	0.0280643	up	yes
MSTRG.4243	PTPRF	2.33195	1.22154	0.0283142	up	yes
MSTRG.13730	NUMA1	2.10939	1.07683	0.0283674	up	yes
MSTRG.43369	B3GALT5	3.74406	1.9046	0.0283966	up	yes
MSTRG.36336	CRIM1	3.27671	1.71225	0.0284878	up	yes
MSTRG.8186	PROX1	2.58097	1.36791	0.028737	up	yes
MSTRG.19962	GPC6	2.14374	1.10013	0.0287561	up	yes
MSTRG.8999	AHCTF1	2.69879	1.43232	0.028825	up	yes
MSTRG.27161	FHOD1	3.03672	1.60251	0.0290106	up	yes
MSTRG.63917	UBN2	2.47878	1.30963	0.0290168	up	yes
MSTRG.28159	RAP1GAP2	2.77045	1.47012	0.0291145	up	yes
MSTRG.61053	SP4	3.74473	1.90486	0.0292518	up	yes
MSTRG.11678	SHTN1	2.41763	1.2736	0.0293062	up	yes
MSTRG.51797	KIAA1109	2.47508	1.30747	0.0293907	up	yes
MSTRG.60938	PHF14	2.43438	1.28356	0.0296237	up	yes
MSTRG.48431	MBNL1	2.39265	1.25861	0.0299448	up	yes
MSTRG.58723	IBTK	2.4052	1.26616	0.0299938	up	yes
MSTRG.67689	BNC2	2.41002	1.26905	0.0304165	up	yes
MSTRG.33134	ZNF562	2.56649	1.3598	0.0304493	up	yes
MSTRG.51808	PGRMC2	2.44892	1.29215	0.0304806	up	yes
MSTRG.54657	ARRDC3	2.34405	1.229	0.0307782	up	yes
MSTRG.54047	TRIM23	2.48175	1.31136	0.0308174	up	yes
MSTRG.42440	TSHZ2	2.15902	1.11038	0.0308676	up	yes
MSTRG.15710	CDKN1B	2.86023	1.51613	0.0310679	up	yes
MSTRG.31260	PTPRM	2.19882	1.13673	0.031081	up	yes
MSTRG.6598	CLK2	2.14284	1.09953	0.0310827	up	yes
MSTRG.30498	BPTF	2.45197	1.29394	0.0312347	up	yes
MSTRG.15295	ERC1	2.37628	1.24871	0.0313977	up	yes
MSTRG.7884	ZBED6;ZC3H11A;AC114402	2.89352	1.53283	0.0315149	up	yes
MSTRG.38926	TANC1	2.37949	1.25065	0.0315917	up	yes
MSTRG.33793	ZNF100	3.3464	1.74261	0.0317939	up	yes
MSTRG.13037	CELF1	2.21986	1.15047	0.0321436	up	yes
MSTRG.59675	MED23	2.52842	1.33823	0.032481	up	yes
MSTRG.12393	SBF2	2.30867	1.20706	0.0325121	up	yes
MSTRG.39480	FSIP2	6.38366	2.67438	0.0327072	up	yes
MSTRG.11130	HELLS	2.61834	1.38865	0.0327923	up	yes
MSTRG.63193	KMT2E	2.00069	1.0005	0.0327937	up	yes
MSTRG.55676	IGIP	5.89434	2.55933	0.0328844	up	yes
MSTRG.37720	ANKRD36B	2.7288	1.44827	0.0329008	up	yes
MSTRG.21574	PCNX4	2.40608	1.26669	0.0329032	up	yes
MSTRG.11054	TNKS2	2.20612	1.14151	0.0329046	up	yes
MSTRG.16267	FGD4	2.43141	1.28179	0.0329188	up	yes
MSTRG.48183	ATR	2.33938	1.22613	0.0333534	up	yes
MSTRG.16981	LRP1	2.1561	1.10842	0.0334422	up	yes
MSTRG.36411	SOS1	2.78323	1.47676	0.0334526	up	yes
MSTRG.1889	LRCH2	3.88349	1.95735	0.0334888	up	yes
MSTRG.21942	MAP3K9	2.7175	1.44228	0.0335773	up	yes
MSTRG.24653	CD276	2.47115	1.30518	0.0338677	up	yes
MSTRG.57352	ZNF322	2.36469	1.24165	0.0338817	up	yes
MSTRG.43149	PAXBP1	2.25725	1.17457	0.0339627	up	yes
MSTRG.67179	TIGD5	2.45244	1.29422	0.0340483	up	yes
MSTRG.1808	RBM41	2.38496	1.25396	0.0340771	up	yes
MSTRG.31725	ZNF397	2.45599	1.2963	0.0340999	up	yes
MSTRG.40532	SLC4A3	2.05812	1.04133	0.0345031	up	yes
MSTRG.47970	NME9	4.33386	2.11565	0.034542	up	yes
MSTRG.52945	CFAP97	2.03597	1.02572	0.0345995	up	yes
MSTRG.21976	SIPA1L1	2.04829	1.03442	0.034758	up	yes
MSTRG.11605	FAM160B1	2.48166	1.3113	0.0347943	up	yes
MSTRG.65825	ARFGEF1	2.48991	1.31609	0.0352206	up	yes
MSTRG.68136	ZBTB5	2.42612	1.27865	0.0352531	up	yes
MSTRG.59857	MAP3K5	2.06659	1.04725	0.0352971	up	yes
MSTRG.18852	SPATA13;C1QTNF9	2.42568	1.27839	0.03549	up	yes
MSTRG.5077	PTGFR	2.68727	1.42614	0.0355494	up	yes
MSTRG.17250	IRAK3	2.12263	1.08585	0.0355935	up	yes
MSTRG.52045	TBC1D9	2.4087	1.26826	0.035611	up	yes
MSTRG.1611	DIAPH2	2.21368	1.14645	0.0356829	up	yes
MSTRG.39885	C2CD6	3.46576	1.79317	0.0356856	up	yes
MSTRG.69287	RAD23B	2.42693	1.27913	0.0359371	up	yes
MSTRG.56795	DSP	2.15867	1.11014	0.0360108	up	yes
MSTRG.35441	ZNF264	2.44028	1.28704	0.0361263	up	yes
MSTRG.12520	PIK3C2A	2.63759	1.39922	0.0364373	up	yes
MSTRG.16964	GLS2;MIP	6.57099	2.71611	0.0365788	up	yes
MSTRG.40791	TIGD1	4.11482	2.04083	0.0366858	up	yes
MSTRG.65176	WRN	2.46038	1.29888	0.0367355	up	yes
MSTRG.60621	AFDN	2.149	1.10367	0.036757	up	yes
MSTRG.57269	TRIM38	2.15645	1.10865	0.0368627	up	yes
MSTRG.2834	SLC35E2B	2.1676	1.1161	0.0369112	up	yes
MSTRG.39127	UBR3	2.32391	1.21655	0.0369636	up	yes
MSTRG.68657	GNAQ	2.36715	1.24315	0.0370213	up	yes
MSTRG.29995	MBTD1	2.97677	1.57375	0.0374252	up	yes
MSTRG.5810	MAGI3	2.93611	1.55391	0.0374485	up	yes
MSTRG.62378	PCLO	2.36183	1.23991	0.0376089	up	yes
MSTRG.44478	ATF4	3.72257	1.8963	0.0378681	up	yes
MSTRG.52345	FHDC1	2.55041	1.35073	0.0379799	up	yes
MSTRG.48003	CLSTN2	2.27045	1.18298	0.0381836	up	yes
MSTRG.8175	PTPN14	2.01328	1.00955	0.0382376	up	yes
MSTRG.6137	TXNIP	2.90195	1.53702	0.0382477	up	yes
MSTRG.47992	PIK3CB	2.51847	1.33255	0.0384939	up	yes
MSTRG.56412	FAM153B	3.02027	1.59468	0.0385452	up	yes
MSTRG.14388	CEP126	3.01806	1.59362	0.0385598	up	yes
MSTRG.13199	SLC15A3	2.51033	1.32788	0.0390439	up	yes
MSTRG.67891	DDX58	2.251	1.17057	0.039113	up	yes
MSTRG.1589	FAM133A	3.22528	1.68942	0.0391167	up	yes
MSTRG.45790	SETD2	2.28773	1.19392	0.0391849	up	yes
MSTRG.19554	INTS6	2.39983	1.26293	0.0392748	up	yes
MSTRG.22376	GTF2A1	2.62217	1.39076	0.039305	up	yes
MSTRG.29104	SUZ12	2.79172	1.48115	0.0393646	up	yes
MSTRG.67899	LINGO2	2.26651	1.18047	0.0395837	up	yes
MSTRG.51779	ANKRD50	2.4791	1.30982	0.039625	up	yes
MSTRG.45176	ANKRD28	2.12103	1.08476	0.0398263	up	yes
MSTRG.8810	RYR2	2.8563	1.51415	0.0398603	up	yes
MSTRG.16576	CCNT1	2.41681	1.27311	0.0399108	up	yes
MSTRG.46325	ADAMTS9	2.23262	1.15874	0.0399133	up	yes
MSTRG.65729	CRH	2.86793	1.52001	0.0399213	up	yes
MSTRG.39036	GALNT3	4.78133	2.25741	0.0400043	up	yes
MSTRG.8933	AKT3	2.46593	1.30213	0.0400236	up	yes
MSTRG.49535	MUC20	2.42827	1.27993	0.0401798	up	yes
MSTRG.16344	GXYLT1	2.36625	1.2426	0.0402777	up	yes
MSTRG.17666	TMTC3	2.86566	1.51887	0.0405855	up	yes
MSTRG.6175	NBPF12	2.39078	1.25748	0.0406696	up	yes
MSTRG.17102	MON2	2.36778	1.24353	0.0408554	up	yes
MSTRG.17820	CEP83	2.73691	1.45255	0.0409277	up	yes
MSTRG.62750	AKAP9	2.22042	1.15083	0.0409573	up	yes
MSTRG.68708	VPS13A	2.48068	1.31074	0.0412282	up	yes
MSTRG.47103	LRRC58	2.54737	1.34901	0.041387	up	yes
MSTRG.34865	BICRA	2.86601	1.51904	0.0414356	up	yes
MSTRG.26350	RBBP6	2.25945	1.17597	0.0414636	up	yes
MSTRG.48945	PEX5L	4.01856	2.00668	0.041609	up	yes
MSTRG.18271	OAS3	2.37502	1.24794	0.0417291	up	yes
MSTRG.31703	DTNA	2.6233	1.39138	0.0419172	up	yes
MSTRG.17018	AVIL	3.4975	1.80633	0.0420973	up	yes
MSTRG.57485	GABBR1;UBD	2.61497	1.38679	0.0421502	up	yes
MSTRG.27084	SETD6	2.16634	1.11526	0.0422604	up	yes
MSTRG.8516	RHOU	2.56434	1.35859	0.0424099	up	yes
MSTRG.7163	RC3H1	2.3554	1.23597	0.0425919	up	yes
MSTRG.41348	PLCB4	2.4734	1.30649	0.0433194	up	yes
MSTRG.48134	RASA2	2.26641	1.18041	0.0435438	up	yes
MSTRG.62347	SEMA3C	2.83364	1.50266	0.0435551	up	yes
MSTRG.44832	MAPK8IP2	3.84452	1.9428	0.0435964	up	yes
MSTRG.2195	FAM122B	2.40311	1.26491	0.0436933	up	yes
MSTRG.53528	SLC1A3	3.39648	1.76404	0.043743	up	yes
MSTRG.45453	UBP1	2.29583	1.19901	0.0437969	up	yes
MSTRG.52084	GAB1	3.28074	1.71402	0.0439053	up	yes
ENSG00000169184	MN1	8.87956	3.15049	0.0441523	up	yes
MSTRG.40214	ERBB4	3.45064	1.78686	0.0444001	up	yes
MSTRG.7946	NUCKS1	2.40659	1.26699	0.0444355	up	yes
MSTRG.60092	STXBP5	2.89597	1.53404	0.0446036	up	yes
MSTRG.59273	MFSD4B	2.72047	1.44386	0.0447506	up	yes
MSTRG.33212	DOCK6	2.49046	1.31641	0.0447984	up	yes
MSTRG.15004	SCN3B	2.81863	1.495	0.0449702	up	yes
MSTRG.34403	ZNF780A;ZNF780B	2.44587	1.29035	0.0449794	up	yes
MSTRG.638	BCOR	2.65345	1.40787	0.045057	up	yes
MSTRG.68389	ANKRD20A3P	5.15544	2.3661	0.0450751	up	yes
MSTRG.56775	RREB1	2.35536	1.23595	0.0451329	up	yes
MSTRG.58331	GCLC	2.21149	1.14502	0.0451706	up	yes
MSTRG.36935	USP34	2.22933	1.15661	0.0451918	up	yes
MSTRG.3359	UBR4	2.05727	1.04073	0.0452629	up	yes
MSTRG.59501	TBC1D32	2.59252	1.37435	0.0454903	up	yes
MSTRG.44157	MTMR3	2.70585	1.43608	0.0457758	up	yes
MSTRG.6099	SRGAP2B	2.75566	1.4624	0.0458132	up	yes
MSTRG.33887	ZNF91	3.01552	1.59241	0.0458829	up	yes
MSTRG.63441	KCND2	2.54244	1.34621	0.0462638	up	yes
MSTRG.11059	BTAF1	2.25661	1.17415	0.0465028	up	yes
MSTRG.19530	SETDB2	2.55555	1.35364	0.0465427	up	yes
MSTRG.21244	FRMD6	2.4941	1.31852	0.0465674	up	yes
MSTRG.55070	MAN2A1	2.14037	1.09786	0.0466512	up	yes
MSTRG.51125	HERC6	2.30191	1.20283	0.0467762	up	yes
MSTRG.30138	DHX40	2.29375	1.19771	0.0468376	up	yes
MSTRG.66335	PABPC1	2.05659	1.04026	0.0468506	up	yes
MSTRG.48990	MCF2L2	2.8908	1.53147	0.0468612	up	yes
MSTRG.34224	ZNF829	3.19704	1.67674	0.0469487	up	yes
MSTRG.54814	LNPEP	2.46287	1.30034	0.0470275	up	yes
MSTRG.40929	COL6A3	2.27166	1.18375	0.0471261	up	yes
MSTRG.13213	SYT7	2.96743	1.56921	0.0476686	up	yes
MSTRG.50979	BMP3	2.90188	1.53699	0.0477725	up	yes
MSTRG.9577	ARHGAP21	2.15498	1.10768	0.0482726	up	yes
MSTRG.14827	SIDT2	2.38979	1.25688	0.0482751	up	yes
MSTRG.22483	FOXN3;EFCAB11	2.23719	1.16169	0.0483086	up	yes
MSTRG.12348	IPO7	2.55147	1.35133	0.0485516	up	yes
MSTRG.44491	TNRC6B	2.07739	1.05477	0.0485786	up	yes
MSTRG.24769	SCAPER	2.36746	1.24334	0.048771	up	yes
MSTRG.55170	MCC	2.17563	1.12143	0.0489585	up	yes
MSTRG.55474	AFF4	2.13572	1.09472	0.0490637	up	yes
MSTRG.47980	FOXL2NB	2.66611	1.41474	0.0490893	up	yes
MSTRG.35792	TRIB2	2.26053	1.17666	0.0492653	up	yes
MSTRG.9467	PLXDC2	2.29497	1.19848	0.0496093	up	yes
MSTRG.53673	CCL28	6.09724	2.60816	0.0499067	up	yes
MSTRG.36682	LHCGR	2.31489	1.21095	0.0499985	up	yes
MSTRG.43948	GSTT2B	0.219742	-2.18612	1.32954e-06	down	yes
MSTRG.8134	ATF3	0.239734	-2.0605	1.48173e-05	down	yes
MSTRG.3218	CELA2A;CELA2B	0.466559	-1.09987	1.67459e-05	down	yes
MSTRG.55555	PITX1	0.155853	-2.68174	3.12847e-05	down	yes
MSTRG.37284	ACTG2	0.155897	-2.68133	4.43333e-05	down	yes
MSTRG.26990	ARL2BP	0.475004	-1.07399	7.45809e-05	down	yes
MSTRG.8568	ACTA1	0.0370162	-4.7557	0.000109737	down	yes
MSTRG.1469	PGAM4	0.394871	-1.34055	0.000221323	down	yes
MSTRG.54865	ELL2	0.48363	-1.04802	0.000243081	down	yes
MSTRG.11737	PLPP4	0.000958466	-10.027	0.000402386	down	yes
MSTRG.34364	ZFP36	0.445444	-1.16668	0.000489155	down	yes
MSTRG.41654	CST9L	0.0769271	-3.70036	0.000677769	down	yes
MSTRG.34732	NKPD1	0.35822	-1.48108	0.000965977	down	yes
MSTRG.45730	TMEM158	0.370765	-1.43142	0.00134113	down	yes
MSTRG.1104	MAGED2	0.481961	-1.05301	0.00146943	down	yes
MSTRG.25539	SYNGR3	0.43158	-1.2123	0.00173958	down	yes
MSTRG.37255	EGR4	0.192104	-2.38004	0.00206605	down	yes
MSTRG.43952	GSTT2	0.420187	-1.2509	0.00217615	down	yes
MSTRG.29901	UBE2Z	0.442854	-1.1751	0.0022433	down	yes
MSTRG.12183	CAVIN3	0.492137	-1.02287	0.00319428	down	yes
MSTRG.43163	EVA1C	0.470389	-1.08807	0.00357602	down	yes
MSTRG.3409	ALPL	0.333075	-1.58608	0.00370827	down	yes
MSTRG.6696	SH2D2A	0.130225	-2.94092	0.00382005	down	yes
MSTRG.56346	DUSP1	0.488388	-1.0339	0.00427049	down	yes
MSTRG.37428	CTNNA2	0.195771	-2.35276	0.00461045	down	yes
MSTRG.40505	TUBA4A	0.374514	-1.41691	0.00600566	down	yes
MSTRG.38392	POTEI	0.0779451	-3.6814	0.00660358	down	yes
MSTRG.40897	NGEF	0.0316574	-4.98131	0.00675485	down	yes
MSTRG.10460	TSPAN15	0.129342	-2.95074	0.00679055	down	yes
MSTRG.38394	POTEJ	0.260569	-1.94026	0.00746946	down	yes
MSTRG.6465	PRR9	0.37348	-1.4209	0.0089065	down	yes
MSTRG.47235	MYLK	0.491311	-1.02529	0.010176	down	yes
MSTRG.40889	ACKR3	0.477675	-1.0659	0.0102547	down	yes
MSTRG.40662	DAW1	0.152542	-2.71272	0.0114714	down	yes
MSTRG.56516	COL23A1	0.282115	-1.82564	0.0116418	down	yes
MSTRG.63560	GPR37	0.474649	-1.07507	0.0120237	down	yes
MSTRG.37781	AFF3	0.376693	-1.40854	0.0120891	down	yes
MSTRG.59663	CCN2	0.411518	-1.28097	0.01214	down	yes
MSTRG.26974	MT1G	0.490472	-1.02776	0.0121678	down	yes
MSTRG.38424	POTEE	0.271627	-1.8803	0.0129955	down	yes
MSTRG.62094	CLDN4	0.377957	-1.4037	0.0133646	down	yes
MSTRG.34750	PPM1N	0.367678	-1.44348	0.0141541	down	yes
MSTRG.54348	CRHBP	0.481462	-1.05451	0.0179122	down	yes
MSTRG.64994	EGR3	0.393183	-1.34673	0.0183988	down	yes
MSTRG.53070	TRIP13	0.484954	-1.04408	0.0189767	down	yes
MSTRG.10947	ACTA2	0.388933	-1.36241	0.0210207	down	yes
MSTRG.38379	TUBA3E	0.491881	-1.02362	0.0219338	down	yes
MSTRG.34095	HAMP	0.404468	-1.3059	0.0232195	down	yes
MSTRG.23228	ACTC1	0.361953	-1.46613	0.0261355	down	yes
MSTRG.34912	SULT2B1	0.230232	-2.11884	0.0279398	down	yes
MSTRG.56807	C6orf52	0.450285	-1.15109	0.0279672	down	yes
MSTRG.37663	DUSP2	0.368235	-1.4413	0.0282594	down	yes
MSTRG.36145	TRIM54	0.49698	-1.00874	0.0313429	down	yes
MSTRG.30856	NPTX1	0.342359	-1.54642	0.0357067	down	yes
MSTRG.13167	MS4A4A	0.459271	-1.12258	0.0364319	down	yes
MSTRG.67893	TMEM215	0.281641	-1.82807	0.0369675	down	yes
MSTRG.40479	CYP27A1	0.283595	-1.81809	0.0372687	down	yes
MSTRG.25397	HBA1;HBA2	0.407831	-1.29396	0.0390332	down	yes
MSTRG.40680	PID1	0.465377	-1.10353	0.0411213	down	yes
MSTRG.16587	WNT1	0.112672	-3.1498	0.0412375	down	yes
MSTRG.1945	KIAA1210	0.176804	-2.49978	0.0445858	down	yes
MSTRG.43053	KRTAP11-1	0.452581	-1.14375	0.0494931	down	yes
MSTRG.67074	ARC	0.21845	-2.19463	0.0498985	down	yes

## Sheet: lncRNA-known
gene_id	gene_name	fc	log2(fc)	pval	regulation	significant
MSTRG.46273	PTPRG-AS1	3888.98	11.9252	0.00064314	up	yes
MSTRG.1171	LINC01278	3497.73	11.7722	0.00115517	up	yes
MSTRG.28544	COX10-AS1	2600.14	11.3444	0.00132943	up	yes
MSTRG.22771	MEG8	10258	13.3245	0.00141003	up	yes
MSTRG.42828	FP671120	49.3564	5.62517	0.00250535	up	yes
MSTRG.68365	LERFS	6182.31	12.5939	0.00330756	up	yes
MSTRG.56481	AC139795	3096.93	11.5966	0.00346796	up	yes
MSTRG.67879	AL451123	495.062	8.95147	0.00409616	up	yes
MSTRG.9172	PRKCQ-AS1	147.113	7.20078	0.00509708	up	yes
MSTRG.42334	LINC01275	72.4419	6.17875	0.00550535	up	yes
MSTRG.68365	LERFS	4214.52	12.0412	0.00586871	up	yes
MSTRG.42031	SNHG17	6932.17	12.7591	0.0068405	up	yes
MSTRG.42828	FP236383	21.5864	4.43205	0.00811179	up	yes
MSTRG.21938	AC004816	69.8898	6.12701	0.00836676	up	yes
MSTRG.49535	MUC20-OT1	4933.35	12.2684	0.0122589	up	yes
MSTRG.55898	AC011370	1602.59	10.6462	0.0122707	up	yes
MSTRG.1439	Z83843	12.9239	3.69197	0.0129358	up	yes
MSTRG.1394	FTX	86.5773	6.43592	0.0156782	up	yes
MSTRG.11921	MIR202HG	11.7728	3.55738	0.0174351	up	yes
MSTRG.43837	AC245060	10.8043	3.43353	0.0175541	up	yes
MSTRG.43939	MIF-AS1	10.5975	3.40566	0.0253698	up	yes
MSTRG.33822	AC123912	13.3522	3.739	0.0256501	up	yes
MSTRG.45004	THUMPD3-AS1	20.6506	4.36811	0.0303515	up	yes
MSTRG.58838	SNHG5	11.0202	3.46208	0.0303641	up	yes
MSTRG.38046	PAX8-AS1	96.3597	6.59036	0.030426	up	yes
MSTRG.8100	LINC00467	6.87116	2.78055	0.0314474	up	yes
MSTRG.37716	AC092683	30.2215	4.9175	0.0341244	up	yes
MSTRG.1394	FTX	63.3096	5.98435	0.034659	up	yes
MSTRG.49535	MUC20-OT1	7.06107	2.81989	0.0348391	up	yes
MSTRG.2807	MRPL20-AS1	8.7715	3.13282	0.0348979	up	yes
MSTRG.28360	AC113189	8.36333	3.06408	0.0417903	up	yes
MSTRG.15036	AP000866	24.7086	4.62694	0.0422152	up	yes
MSTRG.57417	ZSCAN16-AS1	8.94461	3.16102	0.0453696	up	yes
MSTRG.33935	LINC00662	6.09115	2.60671	0.0457696	up	yes
MSTRG.2201	AL136169	5.73655	2.52018	0.0489141	up	yes
MSTRG.13412	MALAT1	1.2416e-06	-19.6194	4.51173e-09	down	yes
MSTRG.43887	FAM230I	0.000111101	-13.1358	0.000224802	down	yes
MSTRG.1394	FTX	0.000196876	-12.3104	0.000860847	down	yes
MSTRG.26443	AC133555	0.0342956	-4.86583	0.00166856	down	yes
MSTRG.12676	BDNF-AS	0.000368326	-11.4067	0.00354735	down	yes
MSTRG.50549	DANCR	0.159759	-2.64603	0.0047013	down	yes
MSTRG.66373	GASAL1	0.000359205	-11.4429	0.00582508	down	yes
MSTRG.42143	OSER1-DT	0.00020281	-12.2676	0.00700958	down	yes
MSTRG.8869	CHRM3-AS2	0.000108926	-13.1644	0.00853229	down	yes
MSTRG.43565	MCM3AP-AS1	0.000520384	-10.9081	0.00870878	down	yes
MSTRG.50758	UBA6-AS1	0.000525806	-10.8932	0.00914137	down	yes
MSTRG.4564	AL606760	0.00010687	-13.1919	0.0101572	down	yes
MSTRG.35650	RNF144A-AS1	0.000500447	-10.9645	0.0116809	down	yes
MSTRG.42143	OSER1-DT	0.000330454	-11.5633	0.0143709	down	yes
MSTRG.16180	AC010198	0.00286323	-8.44814	0.0165111	down	yes
MSTRG.57583	HCG18	0.0578039	-4.11269	0.0201027	down	yes
MSTRG.33941	AC006504	0.107331	-3.21987	0.0263761	down	yes
MSTRG.43279	CBR3-AS1	0.000488917	-10.9981	0.0299897	down	yes
MSTRG.21185	LINC01588	0.137725	-2.86013	0.0320859	down	yes
MSTRG.42143	OSER1-DT	0.0102184	-6.61268	0.0357337	down	yes
MSTRG.15631	LINC02366	0.0159423	-5.971	0.0377967	down	yes
MSTRG.45004	THUMPD3-AS1	0.252299	-1.98679	0.0418753	down	yes
MSTRG.38046	PAX8-AS1	0.0200081	-5.64327	0.0448032	down	yes
MSTRG.66529	AC027031	0.207762	-2.267	0.0470658	down	yes

## Sheet: lncRNA-novel
gene_id	gene_name	fc	log2(fc)	pval	regulation	significant
MSTRG.13411	MALAT1	829225	19.6614	1.09271e-07	up	yes
MSTRG.42828	FP236383	226478	17.789	2.10738e-05	up	yes
MSTRG.13411	MALAT1	186779	17.511	2.58556e-05	up	yes
MSTRG.50786	RUFY3	17933.1	14.1303	0.000108232	up	yes
MSTRG.42031	SNHG17	21399.7	14.3853	0.00026492	up	yes
MSTRG.45175	BTD	197.062	7.6225	0.0003923	up	yes
MSTRG.8862	CHRM3	8787.99	13.1013	0.000487583	up	yes
MSTRG.36582	RHOQ	9926.87	13.2771	0.000614504	up	yes
MSTRG.57124	E2F3	8091.61	12.9822	0.000697943	up	yes
MSTRG.54217	.	4199.51	12.036	0.00112423	up	yes
MSTRG.41908	MMP24OS	8705.38	13.0877	0.00122189	up	yes
MSTRG.20610	DHRS4-AS1	274.821	8.10235	0.00134914	up	yes
MSTRG.45050	TATDN2	5997.62	12.5502	0.00145246	up	yes
MSTRG.59839	BCLAF1	1177.06	10.201	0.00214495	up	yes
MSTRG.24408	.	2795.88	11.4491	0.00218184	up	yes
MSTRG.42938	NCAM2	572.28	9.16058	0.00227248	up	yes
MSTRG.22990	HERC2P7	10033	13.2925	0.00250593	up	yes
MSTRG.16914	AC034102	48002.1	15.5508	0.00261511	up	yes
MSTRG.17050	MBD6	8633.14	13.0757	0.00273333	up	yes
MSTRG.59944	HIVEP2	12252.9	13.5808	0.00288261	up	yes
MSTRG.1856	AMMECR1	67.4704	6.07618	0.00298883	up	yes
MSTRG.38355	.	92.1728	6.52627	0.00304209	up	yes
MSTRG.3799	TMEM234	115.427	6.85083	0.00324922	up	yes
MSTRG.14101	HIKESHI	233.648	7.86819	0.00375223	up	yes
MSTRG.4176	SCMH1	13.9734	3.80461	0.00375744	up	yes
MSTRG.64812	.	253.992	7.98864	0.00440908	up	yes
MSTRG.65741	.	8709.88	13.0884	0.00456102	up	yes
MSTRG.54332	SV2C	9.17483	3.19768	0.00465911	up	yes
MSTRG.60280	AL357075	19.5294	4.28757	0.00485043	up	yes
MSTRG.55892	DPYSL3	17.9647	4.16709	0.00500887	up	yes
MSTRG.60260	AL357075	5221.74	12.3503	0.00531407	up	yes
MSTRG.25791	RBFOX1	12.2108	3.61008	0.0053262	up	yes
MSTRG.51840	.	25.1096	4.65017	0.00539445	up	yes
MSTRG.10253	CCDC6	16.9113	4.07992	0.00572533	up	yes
MSTRG.19364	ENOX1	13.416	3.74588	0.00597728	up	yes
MSTRG.18343	MED13L	55.6589	5.79854	0.00651288	up	yes
MSTRG.47399	LSAMP	15.6149	3.96485	0.00745866	up	yes
MSTRG.20851	.	25.4075	4.66718	0.00769875	up	yes
MSTRG.49538	MUC20-OT1	17.8716	4.1596	0.00864325	up	yes
MSTRG.23238	.	14.1322	3.82092	0.00880654	up	yes
MSTRG.60208	.	14.8268	3.89014	0.00884551	up	yes
MSTRG.11279	SCD	14.6827	3.87605	0.00928082	up	yes
MSTRG.12418	GALNT18	14.1715	3.82492	0.00948558	up	yes
MSTRG.18068	APPL2	6.61105	2.72488	0.0103402	up	yes
MSTRG.53630	PLCXD3	14.3499	3.84297	0.0106832	up	yes
MSTRG.53622	RPL37	5.97508	2.57896	0.0106997	up	yes
MSTRG.47186	IQCB1	29.8183	4.89813	0.0111526	up	yes
MSTRG.16824	ATF7	20.2388	4.33905	0.0112059	up	yes
MSTRG.51876	.	11.2267	3.48886	0.0112256	up	yes
MSTRG.41561	ZNF133	16.9668	4.08464	0.0113806	up	yes
MSTRG.25888	ATF7IP2	13.824	3.78911	0.0115255	up	yes
MSTRG.15582	CLEC2D	15.7212	3.97464	0.0116395	up	yes
MSTRG.13412	MALAT1	13.8431	3.7911	0.0116977	up	yes
MSTRG.8864	CHRM3	20.972	4.39039	0.0118967	up	yes
MSTRG.7670	NEK7	17.8597	4.15864	0.0119346	up	yes
MSTRG.47489	.	7.18634	2.84526	0.0120654	up	yes
MSTRG.47454	.	9.5519	3.25579	0.0122182	up	yes
MSTRG.51862	.	7.43426	2.89419	0.0124645	up	yes
MSTRG.39061	COBLL1	39.9007	5.31834	0.0125048	up	yes
MSTRG.66451	RIMS2	11.9806	3.58263	0.0125886	up	yes
MSTRG.39716	.	22.8336	4.51308	0.0127197	up	yes
MSTRG.26254	THUMPD1	7.78717	2.9611	0.0128116	up	yes
MSTRG.45442	FBXL2	6368.31	12.6367	0.0132637	up	yes
MSTRG.13412	MALAT1	26.4879	4.72726	0.0132995	up	yes
MSTRG.42031	SNHG17	260.804	8.02682	0.0133727	up	yes
MSTRG.642	AF241726	25.5155	4.6733	0.0135515	up	yes
MSTRG.47502	.	6.3404	2.66457	0.0136745	up	yes
MSTRG.53899	ANKRD55	14.2386	3.83174	0.0142677	up	yes
MSTRG.407	PTCHD1	6718.25	12.7139	0.0144585	up	yes
MSTRG.31732	ZNF271P	9.2055	3.2025	0.0144618	up	yes
MSTRG.15053	GRAMD1B	9.0912	3.18447	0.014585	up	yes
MSTRG.5167	PRKACB	68.944	6.10735	0.0146905	up	yes
MSTRG.65487	PCMTD1	11.3732	3.50757	0.0148365	up	yes
MSTRG.47272	LSAMP	9.31287	3.21923	0.0149314	up	yes
MSTRG.46391	ADAMTS9-AS2	10.9348	3.45086	0.0149382	up	yes
MSTRG.31748	GALNT1	57.3847	5.84259	0.0150094	up	yes
MSTRG.15056	GRAMD1B	9.28095	3.21427	0.0151039	up	yes
MSTRG.47301	LSAMP	8.8564	3.14672	0.0152084	up	yes
MSTRG.51861	.	6.59336	2.72101	0.0153933	up	yes
MSTRG.51869	.	11.2721	3.49469	0.0156484	up	yes
MSTRG.22429	FLRT2	6.95289	2.79761	0.0159302	up	yes
MSTRG.63587	POT1-AS1	15.6428	3.96743	0.0163335	up	yes
MSTRG.38772	MBD5	10.3521	3.37185	0.0166908	up	yes
MSTRG.45135	NR2C2	21.545	4.42928	0.0167713	up	yes
MSTRG.17102	MON2	9.37194	3.22835	0.016807	up	yes
MSTRG.21997	SIPA1L1	22.9301	4.51917	0.0169359	up	yes
MSTRG.44569	CSDC2	11.1874	3.48381	0.0170988	up	yes
MSTRG.34821	FKRP	17.7572	4.15033	0.0171503	up	yes
MSTRG.8813	RYR2	14.7636	3.88397	0.0171797	up	yes
MSTRG.56482	AC139795	7.11358	2.83058	0.0173016	up	yes
MSTRG.17473	AC011611	13.7143	3.77761	0.0173492	up	yes
MSTRG.42828	FP236383	10.9882	3.45789	0.0174351	up	yes
MSTRG.51860	.	84.8968	6.40764	0.0175126	up	yes
MSTRG.18067	APPL2	7.41054	2.88958	0.0180904	up	yes
MSTRG.14794	CADM1	22.5992	4.4982	0.0181665	up	yes
MSTRG.47288	LSAMP	7.35729	2.87917	0.0182112	up	yes
MSTRG.47332	LSAMP	32.1162	5.00523	0.0182316	up	yes
MSTRG.47314	LSAMP	6.51466	2.70369	0.0186779	up	yes
MSTRG.68238	.	14.2981	3.83775	0.0188986	up	yes
MSTRG.20029	RAP2A	18.1676	4.1833	0.0191612	up	yes
MSTRG.69208	ZNF189	7.04288	2.81616	0.0195478	up	yes
MSTRG.63451	KCND2	8.78669	3.13532	0.0202226	up	yes
MSTRG.31190	L3MBTL4	7.88954	2.97994	0.0202537	up	yes
MSTRG.42456	TSHZ2	8.78139	3.13445	0.0202629	up	yes
MSTRG.17127	PPM1H	13.5045	3.75536	0.0203362	up	yes
MSTRG.28156	PAFAH1B1	8.76668	3.13203	0.0205615	up	yes
MSTRG.41224	C20orf194	17.4429	4.12456	0.0208904	up	yes
MSTRG.10743	ZMIZ1	65.2596	6.02812	0.0209633	up	yes
MSTRG.47475	.	9.7329	3.28287	0.0209925	up	yes
MSTRG.37593	.	1509.08	10.5594	0.0217164	up	yes
MSTRG.31974	ZBTB7C	8.4133	3.07267	0.0219984	up	yes
MSTRG.5146	ADGRL2	64.7842	6.01757	0.0221271	up	yes
MSTRG.56394	CPEB4	6.81547	2.76881	0.0221784	up	yes
MSTRG.47476	.	33.7601	5.07725	0.0223812	up	yes
MSTRG.51860	.	5.84778	2.54789	0.0225034	up	yes
MSTRG.35923	PUM2	10.1346	3.34122	0.0225355	up	yes
MSTRG.31191	L3MBTL4	9.53072	3.25259	0.0229208	up	yes
MSTRG.60372	ARID1B	21.8128	4.4471	0.0231133	up	yes
MSTRG.67404	RCL1	35.7075	5.15815	0.0233496	up	yes
MSTRG.31543	LAMA3	8.38829	3.06838	0.0236269	up	yes
MSTRG.23694	FRMD5	13.0937	3.7108	0.0239882	up	yes
MSTRG.18008	CHST11	8.54359	3.09484	0.0243267	up	yes
MSTRG.46331	ADAMTS9	6.42945	2.6847	0.0244094	up	yes
MSTRG.33763	ZNF431	9.70388	3.27856	0.0245444	up	yes
MSTRG.26255	ACSM3	7.68735	2.94249	0.0247143	up	yes
MSTRG.62296	FAM185BP	18.0533	4.17419	0.0249433	up	yes
MSTRG.4868	SLC35D1	9.29819	3.21695	0.0249435	up	yes
MSTRG.42447	TSHZ2	7.95004	2.99096	0.0249842	up	yes
MSTRG.47360	LSAMP	8.46798	3.08202	0.0250206	up	yes
MSTRG.51536	ALPK1	44.456	5.47431	0.0251505	up	yes
MSTRG.7721	NR5A2	7.2921	2.86633	0.0251666	up	yes
MSTRG.47302	LSAMP	7.49468	2.90587	0.0253417	up	yes
MSTRG.506	DCAF8L2	10.3504	3.37161	0.0253927	up	yes
MSTRG.63813	AC016831	7.70903	2.94655	0.0254395	up	yes
MSTRG.56485	AC139795	7.33205	2.87422	0.0255281	up	yes
MSTRG.23555	SNHG14	20.6081	4.36514	0.0255517	up	yes
MSTRG.63450	KCND2	36.4349	5.18725	0.0255763	up	yes
MSTRG.35842	GREB1	16.0262	4.00236	0.0257113	up	yes
MSTRG.26258	ACSM3	9.61992	3.26603	0.0257375	up	yes
MSTRG.25260	IGF1R	8.01793	3.00323	0.0258532	up	yes
MSTRG.24008	FAM214A	57.1383	5.83639	0.0259401	up	yes
MSTRG.47487	.	27.4083	4.77654	0.0260021	up	yes
MSTRG.68130	ZCCHC7	8.34872	3.06155	0.0260523	up	yes
MSTRG.23703	FRMD5	23.5448	4.55733	0.0263397	up	yes
MSTRG.9802	NRP1	8.48583	3.08506	0.0264508	up	yes
MSTRG.32661	ADNP2	16.9212	4.08076	0.0264989	up	yes
MSTRG.47440	.	6.48154	2.69634	0.0266601	up	yes
MSTRG.42454	TSHZ2	7.22182	2.85236	0.0267067	up	yes
MSTRG.48740	FNDC3B	13.7949	3.78606	0.026854	up	yes
MSTRG.42443	TSHZ2	6.0621	2.59982	0.0269178	up	yes
MSTRG.46330	ADAMTS9	12.1953	3.60825	0.0270403	up	yes
MSTRG.66816	.	15.2471	3.93046	0.0270692	up	yes
MSTRG.60370	ARID1B	23.2322	4.53806	0.0272375	up	yes
MSTRG.11661	PDZD8	11.8583	3.56783	0.02769	up	yes
MSTRG.59307	TRAF3IP2-AS1	9.97384	3.31815	0.0277216	up	yes
MSTRG.8870	CHRM3	8.2134	3.03798	0.0277495	up	yes
MSTRG.60933	GLCCI1	17.6606	4.14246	0.0277863	up	yes
MSTRG.23600	TMEM62	20.289	4.34263	0.0278377	up	yes
MSTRG.51864	.	11.0196	3.462	0.027887	up	yes
MSTRG.42208	WFDC10B	19.0475	4.25153	0.0279592	up	yes
MSTRG.38742	MBD5	7.40758	2.889	0.0282464	up	yes
MSTRG.41596	RIN2	46.732	5.54634	0.0283249	up	yes
MSTRG.7814	PPP1R12B	7.46689	2.90051	0.0283785	up	yes
MSTRG.48094	.	6.44153	2.6874	0.0284794	up	yes
MSTRG.46383	ADAMTS9-AS2	13.0973	3.7112	0.028488	up	yes
MSTRG.42405	ADNP	7.6171	2.92924	0.0285649	up	yes
MSTRG.54712	LUCAT1	9.758	3.28658	0.028962	up	yes
MSTRG.17422	MYRFL	45.9052	5.52058	0.029069	up	yes
MSTRG.58993	ASCC3	8.03146	3.00566	0.0291502	up	yes
MSTRG.25378	TM2D3	40.2191	5.32981	0.0292599	up	yes
MSTRG.40361	FN1	7.5009	2.90706	0.0293467	up	yes
MSTRG.61132	GSDME	20.0236	4.32363	0.029652	up	yes
MSTRG.61958	AUTS2	31.3307	4.96951	0.0296868	up	yes
MSTRG.18360	MED13L	33.8538	5.08124	0.0297277	up	yes
MSTRG.30460	RN7SL735P	6.86028	2.77827	0.0301096	up	yes
MSTRG.60553	QKI	11.73	3.55214	0.0302509	up	yes
MSTRG.47151	STXBP5L	21.4889	4.42552	0.0303052	up	yes
MSTRG.53449	ZFR	12.0696	3.5933	0.0303706	up	yes
MSTRG.18667	EP400	60.6308	5.92198	0.0304708	up	yes
MSTRG.654	AF241726	13.5847	3.76391	0.0305549	up	yes
MSTRG.42450	TSHZ2	7.02698	2.8129	0.0305809	up	yes
MSTRG.47320	LSAMP	8.34704	3.06126	0.0306294	up	yes
MSTRG.46772	DCBLD2	4.86358	2.28202	0.0306435	up	yes
MSTRG.20965	RALGAPA1	18.9423	4.24354	0.0310943	up	yes
MSTRG.31546	LAMA3	34.0292	5.0887	0.0311229	up	yes
MSTRG.48004	CLSTN2	9.0431	3.17682	0.0311234	up	yes
MSTRG.69421	KIAA1958	8.91199	3.15575	0.0311498	up	yes
MSTRG.10573	NUDT13	27.6386	4.78862	0.0311622	up	yes
MSTRG.62769	ANKIB1	7.70016	2.94489	0.0312424	up	yes
MSTRG.17260	IRAK3	8.93573	3.15958	0.0312475	up	yes
MSTRG.48015	CLSTN2	22.4679	4.4898	0.0313055	up	yes
MSTRG.1921	DANT2	8.47002	3.08236	0.0313642	up	yes
MSTRG.26252	ACSM1	6.38949	2.6757	0.0318933	up	yes
MSTRG.62370	CACNA2D1	45.5415	5.50911	0.0319876	up	yes
MSTRG.42455	TSHZ2	7.24733	2.85745	0.0320477	up	yes
MSTRG.45474	STAC	36.2939	5.18166	0.0321486	up	yes
MSTRG.9872	ZNF33A	31.2738	4.96688	0.0321889	up	yes
MSTRG.47450	.	15.33	3.93829	0.0322565	up	yes
MSTRG.51867	.	6.88303	2.78304	0.0326815	up	yes
MSTRG.61760	.	24.3704	4.60706	0.0327448	up	yes
MSTRG.8871	CHRM3	9.23437	3.20701	0.0328583	up	yes
MSTRG.23486	SNHG14	14.0738	3.81494	0.0329182	up	yes
MSTRG.67140	PTK2	10.0887	3.33467	0.0330345	up	yes
MSTRG.63447	KCND2	9.64455	3.26971	0.0332808	up	yes
MSTRG.25885	ATF7IP2	11.7668	3.55664	0.0334098	up	yes
MSTRG.58383	.	27.8038	4.79721	0.0334156	up	yes
MSTRG.15045	GRAMD1B	99.001	6.62937	0.033427	up	yes
MSTRG.47488	.	5.38996	2.43027	0.0334794	up	yes
MSTRG.66	XG	24.0993	4.59092	0.0335202	up	yes
MSTRG.41505	MACROD2	27.4179	4.77705	0.0335284	up	yes
MSTRG.46273	PTPRG-AS1	23.3777	4.54706	0.033607	up	yes
MSTRG.66798	AC090921	16.8401	4.07383	0.0336771	up	yes
MSTRG.42480	TSHZ2	7.05759	2.81918	0.0337826	up	yes
MSTRG.23667	FRMD5	9.06312	3.18001	0.0339129	up	yes
MSTRG.45174	BTD	20.5847	4.3635	0.0341621	up	yes
MSTRG.66476	RIMS2	13.5218	3.75722	0.0341881	up	yes
MSTRG.39187	.	13.0077	3.7013	0.034382	up	yes
MSTRG.68304	.	17.1476	4.09994	0.0346105	up	yes
MSTRG.47457	.	6.96326	2.79976	0.0346674	up	yes
MSTRG.66524	ZFPM2	12.5352	3.64791	0.0346989	up	yes
MSTRG.48201	TRPC1	7.15083	2.83811	0.0347472	up	yes
MSTRG.49242	P3H2	8.44903	3.07879	0.0347506	up	yes
MSTRG.66283	VPS13B	34.091	5.09132	0.0353261	up	yes
MSTRG.66620	TRPS1	19.1365	4.25825	0.0354557	up	yes
MSTRG.67101	PVT1	12.3806	3.63001	0.0354971	up	yes
MSTRG.23153	.	6.14111	2.6185	0.0355043	up	yes
MSTRG.53631	PLCXD3	10.281	3.3619	0.0356609	up	yes
MSTRG.63832	MKLN1	10.101	3.33643	0.0356657	up	yes
MSTRG.42444	TSHZ2	9.25983	3.21099	0.0358166	up	yes
MSTRG.60787	SDK1	7.56935	2.92017	0.0358331	up	yes
MSTRG.52849	TENM3	19.4228	4.27968	0.0359463	up	yes
MSTRG.25792	RBFOX1	15.359	3.94101	0.0360157	up	yes
MSTRG.47466	.	4.62182	2.20846	0.0360382	up	yes
MSTRG.29222	MYO1D	18.834	4.23527	0.0360426	up	yes
MSTRG.20781	PRKD1	8.62939	3.10926	0.0360471	up	yes
MSTRG.58324	ELOVL5	6.00069	2.58513	0.0361971	up	yes
MSTRG.47282	LSAMP	11.2768	3.49529	0.0362768	up	yes
MSTRG.48925	PIK3CA	9.00657	3.17098	0.0363192	up	yes
MSTRG.48065	CLSTN2	17.3865	4.1199	0.0364761	up	yes
MSTRG.64730	XKR6	6.61815	2.72643	0.0365573	up	yes
MSTRG.47452	.	6.82626	2.7711	0.0365811	up	yes
MSTRG.25351	CHSY1	8.48221	3.08444	0.0367233	up	yes
MSTRG.12783	HIPK3	45.4217	5.50531	0.0369286	up	yes
MSTRG.60786	SDK1	5.60784	2.48744	0.0369581	up	yes
MSTRG.53498	PRLR	16.9708	4.08498	0.036993	up	yes
MSTRG.42459	TSHZ2	7.33451	2.8747	0.037025	up	yes
MSTRG.42705	CU634019	27.5667	4.78485	0.037209	up	yes
MSTRG.58466	DST	6.67165	2.73804	0.0372101	up	yes
MSTRG.69422	KIAA1958	8.78514	3.13506	0.0372121	up	yes
MSTRG.50683	IGFBP7-AS1	10.0411	3.32785	0.0372571	up	yes
MSTRG.49123	MAP3K13	7.80556	2.9645	0.0373132	up	yes
MSTRG.23308	SPRED1	11.1944	3.4847	0.037475	up	yes
MSTRG.30200	PPM1D	12.028	3.58833	0.0375426	up	yes
MSTRG.28829	SLC47A2	6.77673	2.76059	0.0375844	up	yes
MSTRG.20378	DUXAP10	9.9509	3.31483	0.0377214	up	yes
MSTRG.18355	MED13L	8.42083	3.07396	0.037751	up	yes
MSTRG.31435	GREB1L	9.75099	3.28555	0.0381734	up	yes
MSTRG.19318	DGKH	18.8997	4.24029	0.0383378	up	yes
MSTRG.19344	.	5.84007	2.54599	0.0383526	up	yes
MSTRG.47477	.	7.13115	2.83413	0.0384327	up	yes
MSTRG.40269	ERBB4	10.956	3.45365	0.0389347	up	yes
MSTRG.17576	PAWR	9.57983	3.26	0.0389524	up	yes
MSTRG.4180	SCMH1	5.71652	2.51514	0.0390573	up	yes
MSTRG.31861	KIAA1328	13.8017	3.78677	0.0392742	up	yes
MSTRG.47291	LSAMP	10.5424	3.39813	0.0393264	up	yes
MSTRG.53388	CDH12	31.7629	4.98927	0.0394489	up	yes
MSTRG.3890	PHC2	12.7749	3.67524	0.0394731	up	yes
MSTRG.60783	SDK1	9.46972	3.24332	0.0395386	up	yes
MSTRG.67608	LURAP1L-AS1	7.22848	2.85369	0.0396333	up	yes
MSTRG.645	AF241726	6.42958	2.68473	0.0399945	up	yes
MSTRG.20749	PRKD1	6.27997	2.65076	0.0400122	up	yes
MSTRG.15872	STRAP	20.7689	4.37635	0.0400556	up	yes
MSTRG.47802	AC010210	26.4	4.72247	0.0403631	up	yes
MSTRG.45412	RBMS3	7.88521	2.97915	0.0406313	up	yes
MSTRG.63345	MDFIC	12.0311	3.5887	0.0407431	up	yes
MSTRG.31223	L3MBTL4	7.68555	2.94215	0.0409097	up	yes
MSTRG.21615	AL355916	16.2076	4.0186	0.0410278	up	yes
MSTRG.55385	CHSY3	6.83654	2.77327	0.0411446	up	yes
MSTRG.9902	ZNF37BP	8.62252	3.10811	0.0412239	up	yes
MSTRG.35833	GREB1	20.6879	4.37071	0.0412861	up	yes
MSTRG.47255	LSAMP	11.2053	3.48611	0.0416951	up	yes
MSTRG.54496	.	10.0133	3.32385	0.0419778	up	yes
MSTRG.24173	AC092757	7.31483	2.87082	0.0420549	up	yes
MSTRG.47480	.	6.2291	2.63902	0.042096	up	yes
MSTRG.60111	STXBP5	7.35303	2.87834	0.0421788	up	yes
MSTRG.55889	DPYSL3	6.03554	2.59348	0.0422485	up	yes
MSTRG.22494	FOXN3	47.603	5.57298	0.0423522	up	yes
MSTRG.3306	CROCCP3	7.04093	2.81577	0.0425308	up	yes
MSTRG.47469	.	10.1266	3.34008	0.0427339	up	yes
MSTRG.60278	AL357075	17.6191	4.13907	0.0430569	up	yes
MSTRG.4151	HIVEP3	6.68091	2.74004	0.0431054	up	yes
MSTRG.32289	CCBE1	15.6518	3.96826	0.0432516	up	yes
MSTRG.59034	GRIK2	9.79316	3.29177	0.0432613	up	yes
MSTRG.64788	.	9.53283	3.2529	0.0433799	up	yes
MSTRG.7876	ATP2B4	7.95066	2.99107	0.043975	up	yes
MSTRG.23705	FRMD5	7.05495	2.81864	0.0439901	up	yes
MSTRG.17354	RAP1B	6.95793	2.79866	0.0440815	up	yes
MSTRG.14771	ZBTB16	13.2445	3.72732	0.0441247	up	yes
MSTRG.30791	THA1P	10.8217	3.43586	0.0441823	up	yes
MSTRG.8867	CHRM3	5.87379	2.55429	0.0445597	up	yes
MSTRG.51853	AC078850	6.31459	2.65869	0.0445903	up	yes
MSTRG.31136	DLGAP1	8.50277	3.08793	0.0445904	up	yes
MSTRG.58596	AL355612	16.6249	4.05527	0.0446524	up	yes
MSTRG.47799	AC010210	8.40187	3.07071	0.0446585	up	yes
MSTRG.46256	PTPRG	7.65889	2.93714	0.0446986	up	yes
MSTRG.31613	KCTD1	7.02387	2.81227	0.0447146	up	yes
MSTRG.8380	WDR26	7.17005	2.84198	0.0447375	up	yes
MSTRG.25887	ATF7IP2	9.05601	3.17887	0.0450977	up	yes
MSTRG.15047	GRAMD1B	6.512	2.7031	0.0452134	up	yes
MSTRG.15051	GRAMD1B	9.04609	3.17729	0.0454095	up	yes
MSTRG.17367	CPSF6	7.22274	2.85255	0.0457932	up	yes
MSTRG.48204	TRPC1	6.56806	2.71547	0.0459515	up	yes
MSTRG.2324	.	10.6716	3.41571	0.046016	up	yes
MSTRG.35691	LINC00299	5.9409	2.57068	0.0460321	up	yes
MSTRG.21575	PCNX4	5.94707	2.57218	0.0460533	up	yes
MSTRG.51736	TRPC3	6.22007	2.63693	0.0461667	up	yes
MSTRG.47446	.	9.67012	3.27353	0.0461758	up	yes
MSTRG.47431	.	7.13423	2.83476	0.0462065	up	yes
MSTRG.9751	ARHGAP12	9.98749	3.32012	0.0462238	up	yes
MSTRG.1569	KLHL4	4.4947	2.16823	0.0462961	up	yes
MSTRG.14344	MAML2	6.32851	2.66186	0.0463251	up	yes
MSTRG.64841	AC068587	9.30656	3.21825	0.04667	up	yes
MSTRG.23702	FRMD5	8.54203	3.09458	0.0466736	up	yes
MSTRG.42479	TSHZ2	6.89174	2.78487	0.0469682	up	yes
MSTRG.42473	TSHZ2	7.8415	2.97113	0.0471072	up	yes
MSTRG.14772	ZBTB16	8.56856	3.09905	0.0471572	up	yes
MSTRG.40636	DOCK10	6.70309	2.74483	0.0473778	up	yes
MSTRG.60276	AL357075	13.2614	3.72916	0.0475499	up	yes
MSTRG.2390	AFF2	6.17789	2.62711	0.0475521	up	yes
MSTRG.64818	.	9.86825	3.30279	0.0476236	up	yes
MSTRG.47373	LSAMP	5.70496	2.51222	0.0476495	up	yes
MSTRG.54514	SSBP2	6.46695	2.69309	0.0477474	up	yes
MSTRG.61496	CDK13	10.9115	3.44777	0.047949	up	yes
MSTRG.42478	TSHZ2	8.20668	3.0368	0.0481179	up	yes
MSTRG.50418	KCTD8	26.3426	4.71933	0.0483087	up	yes
MSTRG.38677	ZEB2	4.8572	2.28013	0.048317	up	yes
MSTRG.69092	CDC14B	8.51326	3.08971	0.0483838	up	yes
MSTRG.20730	PRKD1	7.55873	2.91814	0.048468	up	yes
MSTRG.5446	ABCD3	11.2899	3.49696	0.0485168	up	yes
MSTRG.44004	.	13.3408	3.73777	0.0485365	up	yes
MSTRG.69218	INVS	19.2401	4.26605	0.0485556	up	yes
MSTRG.65379	KAT6A	15.3569	3.94081	0.048559	up	yes
MSTRG.8172	RPS6KC1	7.27292	2.86254	0.0487241	up	yes
MSTRG.47290	LSAMP	7.98135	2.99663	0.0487532	up	yes
MSTRG.46852	CBLB	17.7595	4.15052	0.0487581	up	yes
MSTRG.63636	AC090114	11.004	3.45996	0.0487648	up	yes
MSTRG.49704	.	13.8027	3.78688	0.0488125	up	yes
MSTRG.61201	DPY19L2P3	9.01119	3.17172	0.0489353	up	yes
MSTRG.29770	KANSL1	7.19471	2.84694	0.049022	up	yes
MSTRG.31801	PIK3C3	8.53284	3.09303	0.0492662	up	yes
MSTRG.17108	MON2	7.43125	2.8936	0.0493669	up	yes
MSTRG.26047	PDXDC1	21.8347	4.44855	0.049409	up	yes
MSTRG.5479	PTBP2	7.04558	2.81672	0.0494687	up	yes
MSTRG.5814	MAGI3	8.78216	3.13458	0.0496242	up	yes
MSTRG.19984	GPC6	5.2576	2.39441	0.0496276	up	yes
MSTRG.30274	MED13	5.79415	2.5346	0.0497385	up	yes
MSTRG.60124	STXBP5	11.5469	3.52943	0.0497482	up	yes
MSTRG.39745	PGAP1	8.48054	3.08416	0.0498288	up	yes
MSTRG.54516	SSBP2	5.9908	2.58275	0.0498555	up	yes
MSTRG.50411	KCTD8	15.5363	3.95757	0.0498593	up	yes
MSTRG.42552	ATP5F1E	3.43933e-06	-18.1494	5.17189e-05	down	yes
MSTRG.4135	EDN2	3.14362e-05	-14.9572	0.000102889	down	yes
MSTRG.37446	TRABD2A	3.43965e-07	-21.4712	0.000191064	down	yes
MSTRG.13411	LINC02736	0.00175484	-9.15444	0.000357673	down	yes
MSTRG.65468	UBE2V2	5.2947e-06	-17.527	0.000399748	down	yes
MSTRG.61671	SEC61G	3.32977e-06	-18.1961	0.00040992	down	yes
MSTRG.45696	ZNF852	0.000107805	-13.1793	0.000477837	down	yes
MSTRG.57540	ZNRD1ASP	0.00464316	-7.75068	0.000642954	down	yes
MSTRG.28756	RPS2P46	1.46642e-05	-16.0573	0.00184313	down	yes
MSTRG.35254	MBOAT7	0.0086946	-6.84567	0.00204416	down	yes
MSTRG.55420	CDC42SE2	0.000188966	-12.3696	0.00212149	down	yes
MSTRG.13140	FAM111A-DT	0.000197006	-12.3095	0.00214765	down	yes
MSTRG.57540	ZNRD1ASP	0.00695775	-7.16716	0.00264723	down	yes
MSTRG.32026	RPL17-C18orf32	3.52683e-05	-14.7913	0.00284876	down	yes
MSTRG.64490	ERICH1	7.53089e-05	-13.6968	0.00313995	down	yes
MSTRG.43887	FAM230I	9.03786e-05	-13.4337	0.00331435	down	yes
MSTRG.5460	SLC44A3-AS1	0.000521726	-10.9044	0.00563383	down	yes
MSTRG.35973	HS1BP3	6.41064e-05	-13.9292	0.00585067	down	yes
MSTRG.69908	PTGES	6.50159e-05	-13.9088	0.00622108	down	yes
MSTRG.64812	AC068587	0.000134158	-12.8638	0.00670982	down	yes
MSTRG.4132	.	0.000207855	-12.2321	0.00678041	down	yes
MSTRG.55420	CDC42SE2	0.00035044	-11.4785	0.00697655	down	yes
MSTRG.36586	LINC01119	0.00023931	-12.0288	0.00714245	down	yes
MSTRG.54746	SLF1	8.95275e-05	-13.4473	0.00783191	down	yes
MSTRG.36744	ACYP2	9.95662e-05	-13.294	0.0078861	down	yes
MSTRG.11966	BET1L	0.0578552	-4.11141	0.00987746	down	yes
MSTRG.4132	.	0.000129633	-12.9133	0.00994927	down	yes
MSTRG.57505	AL662797	0.00668087	-7.22575	0.01095	down	yes
MSTRG.21778	SYNE2	3.53494e-05	-14.788	0.011663	down	yes
MSTRG.57417	ZSCAN16-AS1	0.000109619	-13.1552	0.011971	down	yes
MSTRG.4132	.	0.000109459	-13.1573	0.0130265	down	yes
MSTRG.3917	AL590434	0.000270648	-11.8513	0.0157818	down	yes
MSTRG.64812	AC145124	0.00025306	-11.9482	0.0169386	down	yes
MSTRG.15552	PTMAP4	8.79883e-05	-13.4723	0.0180063	down	yes
MSTRG.58117	RPL7L1	6.4457e-05	-13.9213	0.0191395	down	yes
MSTRG.29521	.	0.000101565	-13.2653	0.019625	down	yes
MSTRG.18607	UBC	0.15955	-2.64792	0.0214195	down	yes
MSTRG.21863	RAD51B	5.86032e-05	-14.0587	0.0221442	down	yes
MSTRG.42828	FP236383	0.282635	-1.82299	0.0248394	down	yes
MSTRG.2151	GPC4	0.0671985	-3.89543	0.0255058	down	yes
MSTRG.64070	AC093673	0.000166581	-12.5515	0.0289788	down	yes
MSTRG.28288	NLRP1	0.000204292	-12.2571	0.0290874	down	yes
MSTRG.9126	.	0.000160183	-12.608	0.0294633	down	yes
MSTRG.57356	.	0.0263834	-5.24423	0.0323265	down	yes
MSTRG.32736	MIDN	0.108997	-3.19764	0.0333531	down	yes
MSTRG.30929	ACTG1	0.0666588	-3.90706	0.0355439	down	yes
MSTRG.31476	AC027449	0.294816	-1.76211	0.0428596	down	yes
MSTRG.40563	INHA	0.0538598	-4.21465	0.0449879	down	yes
MSTRG.26957	.	0.267697	-1.90133	0.0459024	down	yes
MSTRG.69811	CFAP157	0.0607436	-4.04112	0.0465518	down	yes
MSTRG.12818	IMMP1L	0.096798	-3.36888	0.0491441	down	yes
