# Supplementary material for: Molecular Signatures Correlated With Poor IVF Outcomes: Insights From the mRNA and lncRNA Expression of Endometriotic Granulosa Cells
Source: Front Endocrinol (Lausanne). 2022 Feb 28;13:825934. doi: 10.3389/fendo.2022.825934 (PMC8919698; doi:10.3389/fendo.2022.825934)
Supplement: Supplementary file 1 [file DataSheet_1.zip › Supplemental Table S4.XLS]

## Sheet: Sheet1
77 DEGs in this study	DEGs intersect with previously reported studies	PMID	Associated key words	DEGs intersect with previously reported reported RNA-seq data	PMID	Selected DEGs for validation	Validated DEGs in this study
ATF3	DUSP1	31211846	endometriosis	MAGED2	31211846	CELA2A	PGRMC2
CELA2A;CELA2B	SMAD3	30276219, 32524577	endometriosis	DUSP1	31211846	ARL2BP	EIF3A
ARL4C	ZFP36	32575462	endometriosis	ATF3	31211846	ZFP36	SMC5
CCNI	NR5A2	30810078, 26530052	endometriosis	LEFTY2	31211846	CLDN1	GPC6
ARL2BP	ISG15	27165775, 30021913, 30745523	oocyte	SMAD3	30472193	MAGED2	ITGAV
PGAM4	PGRMC2	22307145, 23276631, 23793472	endometriosis	MAP3K5	30472193	JCAD	MAP3K5
ELL2	MAP3K5	31814016	endometriosis	AKAP9	30472193	UBE2Z	DEPTOR
ZFP36	CCN2	24448904, 33048316	endometriosis	COL6A3	30472193	NR5A2	PRKAR2A
CLDN1	PRKAR2A	22674394, 24501172, 23426434, 16816331	oocyte	GPC6	30472193	DUSP1	KPNB1
MAGED2	TXNIP	20172870	endometriosis	DEPTOR	30472193	SMAD3	NR5A2
TAF1D	ADAMTS9	30446843, 25516084, 21791558	oocyte	CELA2A	30472193	ISG15	DUSP1
UBE2Z	ACTA2	31323679, 31101053	endometriosis	ZFP36	30472193	PGRMC2
TAB3	PABPC1	28103468, 22497250, 30302808	oocyte	TAB3	30472193	MAP3K5
CAVIN3	TRIB2	26517934, 24834131	oocyte	PTPRM	30472193	CCN2
TCAF1	EIF3A	28407860, 22578626	oocyte	PYCR2	30472193	AKAP9
FRMD8	KPNB1	17916694, 26399853, 20699224	oocyte			PRKAR2A
DUSP1	SMC5	28302748, 24287868	oocyte			COL6A3
AKAP7						TXNIP
NR5A2						GPC6
PRR9						ACTA2
JCAD						MTLN
ACSL4;KCNE5						RHOU
CCN2						ACSL4
MT1G						PABPC1
ISG15						RTN4
C6orf62						TRIB2
EIF3A						CCNI
ACTA2						ITGAV
ZNF189						EIF3A
DDX17						KPNB1
CXXC5						SMC5
B4GALT5						DEPTOR
SMAD3						ADAMTS9
ZKSCAN1
HERC5
ENAH
SLC6A8
GPC6
PGRMC2
ARRDC3
TSHZ2
PTPRM
CLK2
KMT2E
CFAP97
MAP3K5
RAD23B
DSP
ATF4
TXNIP
HBA1;HBA2
LINGO2
ADAMTS9
AKAP9
RHOU
NUCKS1
DHX40
PABPC1
COL6A3
AFF4
TRIB2
PLXDC2
SMC6
LUC7L3
RTN4
SMC5
TBL1X
KPNB1
PRKAR2A
HMGCS1
MTLN
LEFTY1;LEFTY2;PYCR2;AL117348
HBB;HBD
PUM1
DEPTOR
ITGAV
HNRNPA3
