# Supplementary material for: Molecular Signatures Correlated With Poor IVF Outcomes: Insights From the mRNA and lncRNA Expression of Endometriotic Granulosa Cells
Source: Front Endocrinol (Lausanne). 2022 Feb 28;13:825934. doi: 10.3389/fendo.2022.825934 (PMC8919698; doi:10.3389/fendo.2022.825934)
Supplement: Supplementary file 1 [file DataSheet_1.zip › Supplemental Table S5.XLSX]

## Sheet: known lncRNA & DEG
known lncRNA	DEG	rho	pvalue	relation
MEG8	EIF3A	0.929324	3.50426e-05	positive
Z83843	EIF3A	0.925922	4.30826e-05	positive
AC092683	EIF3A	0.942377	1.42524e-05	positive
AC245060	EIF3A	0.911388	9.44251e-05	positive
MUC20-OT1	EIF3A	0.927085	4.01908e-05	positive
FTX	EIF3A	0.92367	4.91346e-05	positive
AL451123	EIF3A	0.907669	0.000112991	positive
SNHG5	EIF3A	0.922539	5.24099e-05	positive
AL136169	EIF3A	0.918838	6.43054e-05	positive
LINC00662	EIF3A	0.923782	4.88186e-05	positive
LINC01278	EIF3A	0.911383	9.44519e-05	positive
LINC01275	EIF3A	0.917012	7.08849e-05	positive
MUC20-OT1	GPC6	0.940178	1.68137e-05	positive
AC245060	GPC6	0.934202	2.55825e-05	positive
AP000866	GPC6	0.926731	4.1055e-05	positive
AL451123	GPC6	0.906758	0.000117939	positive
AC011370	GPC6	0.926656	4.12384e-05	positive
MEG8	ITGAV	0.937916	1.98046e-05	positive
ZSCAN16-AS1	ITGAV	0.927684	3.8759e-05	positive
Z83843	ITGAV	0.926074	4.26966e-05	positive
AC092683	ITGAV	0.936666	2.16239e-05	positive
MUC20-OT1	ITGAV	0.918681	6.48535e-05	positive
FTX	ITGAV	0.94668	1.01143e-05	positive
SNHG5	ITGAV	0.956744	4.00407e-06	positive
AC123912	ITGAV	0.961961	2.26254e-06	positive
AL136169	ITGAV	0.975489	3.19298e-07	positive
LERFS	ITGAV	0.972298	5.51339e-07	positive
MIR202HG	ITGAV	0.959898	2.86116e-06	positive
AC245060	KPNB1	0.905911	0.000122684	positive
AC011370	KPNB1	0.903218	0.000138741	positive
AC245060	MAP3K5	0.901428	0.000150263	positive
Z83843	NR5A2	0.901413	0.000150363	positive
AC092683	NR5A2	0.902853	0.000141032	positive
AC245060	NR5A2	0.926964	4.04843e-05	positive
AL451123	NR5A2	0.921001	5.71266e-05	positive
AC011370	NR5A2	0.925506	4.41563e-05	positive
LINC01278	NR5A2	0.91689	7.13443e-05	positive
LINC01275	NR5A2	0.927906	3.82403e-05	positive
MEG8	PGRMC2	0.952276	6.19134e-06	positive
Z83843	PGRMC2	0.941894	1.47867e-05	positive
AC092683	PGRMC2	0.952369	6.13825e-06	positive
MUC20-OT1	PGRMC2	0.936918	2.12471e-05	positive
FTX	PGRMC2	0.955675	4.46215e-06	positive
SNHG5	PGRMC2	0.961698	2.33292e-06	positive
AC123912	PGRMC2	0.934826	2.45307e-05	positive
AL136169	PGRMC2	0.969054	9.03162e-07	positive
LERFS	PGRMC2	0.955677	4.46119e-06	positive
LINC01275	PGRMC2	0.920144	5.98933e-05	positive
MIR202HG	PGRMC2	0.925275	4.47586e-05	positive
MEG8	PRKAR2A	0.922005	5.4014e-05	positive
Z83843	PRKAR2A	0.920141	5.99027e-05	positive
AC092683	PRKAR2A	0.920032	6.02624e-05	positive
MUC20-OT1	PRKAR2A	0.905455	0.000125298	positive
FTX	PRKAR2A	0.924246	4.75284e-05	positive
SNHG5	PRKAR2A	0.931472	3.05955e-05	positive
AC123912	PRKAR2A	0.93446	2.51431e-05	positive
AL136169	PRKAR2A	0.952747	5.92531e-06	positive
LERFS	PRKAR2A	0.932787	2.8095e-05	positive
MIR202HG	PRKAR2A	0.911731	9.28404e-05	positive
MEG8	SMC5	0.926297	4.21341e-05	positive
ZSCAN16-AS1	SMC5	0.931476	3.05876e-05	positive
Z83843	SMC5	0.920139	5.99101e-05	positive
AC092683	SMC5	0.92431	4.73537e-05	positive
MUC20-OT1	SMC5	0.905426	0.000125466	positive
FTX	SMC5	0.934734	2.46837e-05	positive
SNHG5	SMC5	0.94494	1.16569e-05	positive
AC123912	SMC5	0.957363	3.75589e-06	positive
AL136169	SMC5	0.974103	4.08188e-07	positive
LERFS	SMC5	0.96092	2.55097e-06	positive
MIR202HG	SMC5	0.953706	5.41072e-06	positive

## Sheet: novel lncRNAs & DEG
novel lncRNA	DEG	rho	pvalue	relation
MSTRG.47288.1	NR5A2	0.911797	9.25397e-05	positive
MSTRG.47332.1	NR5A2	0.919035	6.36248e-05	positive
MSTRG.47314.1	NR5A2	0.945208	1.14085e-05	positive
MSTRG.69208.1	NR5A2	0.934044	2.58537e-05	positive
MSTRG.63451.1	NR5A2	0.917527	6.89815e-05	positive
MSTRG.56394.1	NR5A2	0.94983	7.72552e-06	positive
MSTRG.35923.1	NR5A2	0.902061	0.000146107	positive
MSTRG.26255.1	NR5A2	0.938713	1.87071e-05	positive
MSTRG.506.1	NR5A2	0.908998	0.000106063	positive
MSTRG.47320.1	NR5A2	0.947218	9.67077e-06	positive
MSTRG.46772.1	NR5A2	0.914248	8.1811e-05	positive
MSTRG.26252.1	NR5A2	0.917738	6.82105e-05	positive
MSTRG.47488.1	NR5A2	0.948545	8.64058e-06	positive
MSTRG.47466.1	NR5A2	0.933993	2.59427e-05	positive
MSTRG.47282.1	NR5A2	0.90557	0.000124631	positive
MSTRG.47452.1	NR5A2	0.943727	1.28351e-05	positive
MSTRG.47314.1	MAP3K5	0.925811	4.3368e-05	positive
MSTRG.69208.1	MAP3K5	0.933307	2.71513e-05	positive
MSTRG.63451.1	MAP3K5	0.90734	0.00011476	positive
MSTRG.56394.1	MAP3K5	0.915377	7.72047e-05	positive
MSTRG.46331.1	MAP3K5	0.90666	0.000118482	positive
MSTRG.26255.1	MAP3K5	0.919686	6.14135e-05	positive
MSTRG.47320.1	MAP3K5	0.920256	5.95278e-05	positive
MSTRG.46772.1	MAP3K5	0.95418	5.16923e-06	positive
MSTRG.47488.1	MAP3K5	0.927552	3.90707e-05	positive
MSTRG.60787.1	MAP3K5	0.917144	7.03927e-05	positive
MSTRG.47466.1	MAP3K5	0.92611	4.26053e-05	positive
MSTRG.47452.1	MAP3K5	0.915341	7.73499e-05	positive
MSTRG.47332.1	PGRMC2	0.907495	0.000113925	positive
MSTRG.47475.1	PGRMC2	0.948941	8.34981e-06	positive
MSTRG.35923.1	PGRMC2	0.945479	1.11609e-05	positive
MSTRG.46331.1	PGRMC2	0.944758	1.18285e-05	positive
MSTRG.506.1	PGRMC2	0.947736	9.25795e-06	positive
MSTRG.25260.1	PGRMC2	0.960953	2.54152e-06	positive
MSTRG.47452.1	PGRMC2	0.91145	9.41394e-05	positive
MSTRG.58466.1	PGRMC2	0.960617	2.64017e-06	positive
MSTRG.18067.1	GPC6	0.937124	2.09428e-05	positive
MSTRG.47288.1	GPC6	0.963648	1.8494e-06	positive
MSTRG.47314.1	GPC6	0.962228	2.19295e-06	positive
MSTRG.69208.1	GPC6	0.930375	3.28083e-05	positive
MSTRG.63451.1	GPC6	0.952214	6.22681e-06	positive
MSTRG.42456.1	GPC6	0.936242	2.22689e-05	positive
MSTRG.28156.1	GPC6	0.903279	0.000138355	positive
MSTRG.56394.1	GPC6	0.961169	2.47977e-06	positive
MSTRG.51860.3	GPC6	0.901534	0.000149563	positive
MSTRG.26255.1	GPC6	0.919329	6.26207e-05	positive
MSTRG.26258.1	GPC6	0.933283	2.71944e-05	positive
MSTRG.58993.1	GPC6	0.919044	6.35935e-05	positive
MSTRG.47320.1	GPC6	0.939432	1.7759e-05	positive
MSTRG.46772.1	GPC6	0.91189	9.21144e-05	positive
MSTRG.26252.1	GPC6	0.964911	1.58025e-06	positive
MSTRG.47488.1	GPC6	0.945674	1.09855e-05	positive
MSTRG.53631.1	GPC6	0.909997	0.000101076	positive
MSTRG.47466.1	GPC6	0.965072	1.54828e-06	positive
MSTRG.58324.1	GPC6	0.93348	2.68412e-05	positive
MSTRG.47282.1	GPC6	0.943382	1.31866e-05	positive
MSTRG.47452.1	GPC6	0.925116	4.51788e-05	positive
MSTRG.25351.1	GPC6	0.935015	2.42195e-05	positive
MSTRG.47332.1	EIF3A	0.924859	4.58632e-05	positive
MSTRG.47314.1	EIF3A	0.914751	7.97348e-05	positive
MSTRG.69208.1	EIF3A	0.936191	2.23468e-05	positive
MSTRG.47475.1	EIF3A	0.934088	2.57788e-05	positive
MSTRG.35923.1	EIF3A	0.943318	1.32525e-05	positive
MSTRG.46331.1	EIF3A	0.960915	2.55253e-06	positive
MSTRG.26255.1	EIF3A	0.944316	1.22524e-05	positive
MSTRG.506.1	EIF3A	0.939532	1.763e-05	positive
MSTRG.25260.1	EIF3A	0.918185	6.66042e-05	positive
MSTRG.47320.1	EIF3A	0.933196	2.73501e-05	positive
MSTRG.46772.1	EIF3A	0.937416	2.05178e-05	positive
MSTRG.47488.1	EIF3A	0.922675	5.20074e-05	positive
MSTRG.47452.1	EIF3A	0.942072	1.45881e-05	positive
MSTRG.58466.1	EIF3A	0.922035	5.39206e-05	positive
MSTRG.47475.1	SMC5	0.933861	2.61719e-05	positive
MSTRG.35923.1	SMC5	0.912036	9.14458e-05	positive
MSTRG.46331.1	SMC5	0.927583	3.89993e-05	positive
MSTRG.506.1	SMC5	0.929866	3.38766e-05	positive
MSTRG.25260.1	SMC5	0.966465	1.29176e-06	positive
MSTRG.58466.1	SMC5	0.962763	2.05828e-06	positive
MSTRG.47314.1	KPNB1	0.909668	0.0001027	positive
MSTRG.69208.1	KPNB1	0.903437	0.000137376	positive
MSTRG.26255.1	KPNB1	0.912811	8.79787e-05	positive
MSTRG.47320.1	KPNB1	0.91498	7.88035e-05	positive
MSTRG.47488.1	KPNB1	0.900376	0.000157369	positive
MSTRG.47452.1	KPNB1	0.921915	5.42876e-05	positive
MSTRG.47475.1	PRKAR2A	0.926574	4.14413e-05	positive
MSTRG.35923.1	PRKAR2A	0.914883	7.91936e-05	positive
MSTRG.46331.1	PRKAR2A	0.924528	4.6757e-05	positive
MSTRG.506.1	PRKAR2A	0.918631	6.50271e-05	positive
MSTRG.25260.1	PRKAR2A	0.934217	2.55568e-05	positive
MSTRG.58466.1	PRKAR2A	0.941587	1.51344e-05	positive
MSTRG.47475.1	ITGAV	0.935765	2.30126e-05	positive
MSTRG.35923.1	ITGAV	0.927305	3.96595e-05	positive
MSTRG.46331.1	ITGAV	0.939095	1.81993e-05	positive
MSTRG.506.1	ITGAV	0.933755	2.6357e-05	positive
MSTRG.25260.1	ITGAV	0.972026	5.7586e-07	positive
MSTRG.58466.1	ITGAV	0.969098	8.97436e-07	positive
MSTRG.47291.1	NR5A2	0.913831	8.35683e-05	positive
MSTRG.55889.1	NR5A2	0.930887	3.17613e-05	positive
MSTRG.8867.1	NR5A2	0.93096	3.16138e-05	positive
MSTRG.17367.1	NR5A2	0.92159	5.5285e-05	positive
MSTRG.40636.1	NR5A2	0.932699	2.82567e-05	positive
MSTRG.38677.1	NR5A2	0.920775	5.78482e-05	positive
MSTRG.47290.1	NR5A2	0.946463	1.02973e-05	positive
MSTRG.19984.1	NR5A2	0.939406	1.7793e-05	positive
MSTRG.54516.1	NR5A2	0.912795	8.80501e-05	positive
MSTRG.55889.1	MAP3K5	0.93101	3.15125e-05	positive
MSTRG.8867.1	MAP3K5	0.926925	4.0578e-05	positive
MSTRG.40636.1	MAP3K5	0.90427	0.000132287	positive
MSTRG.38677.1	MAP3K5	0.920208	5.96828e-05	positive
MSTRG.47290.1	MAP3K5	0.920824	5.7691e-05	positive
MSTRG.19984.1	MAP3K5	0.915842	7.53672e-05	positive
MSTRG.54516.1	MAP3K5	0.915054	7.85e-05	positive
MSTRG.54514.1	PGRMC2	0.970274	7.5496e-07	positive
MSTRG.19984.1	PGRMC2	0.933801	2.62769e-05	positive
MSTRG.54516.1	PGRMC2	0.936445	2.19587e-05	positive
MSTRG.18355.1	GPC6	0.919995	6.0385e-05	positive
MSTRG.19344.1	GPC6	0.92112	5.67511e-05	positive
MSTRG.4180.1	GPC6	0.937285	2.0707e-05	positive
MSTRG.47291.1	GPC6	0.954023	5.2484e-06	positive
MSTRG.55889.1	GPC6	0.934352	2.53261e-05	positive
MSTRG.8867.1	GPC6	0.914302	8.15861e-05	positive
MSTRG.51853.1	GPC6	0.905576	0.0001246	positive
MSTRG.17367.1	GPC6	0.953147	5.70587e-06	positive
MSTRG.48204.1	GPC6	0.945098	1.15095e-05	positive
MSTRG.1569.1	GPC6	0.96076	2.5978e-06	positive
MSTRG.40636.1	GPC6	0.959985	2.83364e-06	positive
MSTRG.38677.1	GPC6	0.917139	7.04139e-05	positive
MSTRG.47290.1	GPC6	0.95106	6.92118e-06	positive
MSTRG.19984.1	GPC6	0.911771	9.2655e-05	positive
MSTRG.55889.1	EIF3A	0.931645	3.02567e-05	positive
MSTRG.8867.1	EIF3A	0.940348	1.66045e-05	positive
MSTRG.54514.1	EIF3A	0.903141	0.000139222	positive
MSTRG.47290.1	EIF3A	0.937506	2.03874e-05	positive
MSTRG.19984.1	EIF3A	0.959374	3.03093e-06	positive
MSTRG.54516.1	EIF3A	0.95083	7.06657e-06	positive
MSTRG.54514.1	SMC5	0.978638	1.7277e-07	positive
MSTRG.54516.1	SMC5	0.922984	5.1102e-05	positive
MSTRG.40636.1	KPNB1	0.90434	0.000131863	positive
MSTRG.47290.1	KPNB1	0.92648	4.16764e-05	positive
MSTRG.19984.1	KPNB1	0.923389	4.9932e-05	positive
MSTRG.54514.1	PRKAR2A	0.941299	1.54673e-05	positive
MSTRG.54516.1	PRKAR2A	0.90597	0.000122348	positive
MSTRG.54514.1	ITGAV	0.984946	3.60911e-08	positive
MSTRG.19984.1	ITGAV	0.909041	0.000105844	positive
MSTRG.54516.1	ITGAV	0.927414	3.93992e-05	positive
MSTRG.10253.1	NR5A2	0.930838	3.18594e-05	positive
MSTRG.60208.1	NR5A2	0.920756	5.79072e-05	positive
MSTRG.53630.1	NR5A2	0.928511	3.68486e-05	positive
MSTRG.47489.1	NR5A2	0.908109	0.000110661	positive
MSTRG.47454.1	NR5A2	0.933849	2.61932e-05	positive
MSTRG.39061.1	NR5A2	0.931547	3.04481e-05	positive
MSTRG.47502.1	NR5A2	0.936095	2.24965e-05	positive
MSTRG.8813.1	NR5A2	0.911107	9.57424e-05	positive
MSTRG.56482.1	NR5A2	0.952706	5.94806e-06	positive
MSTRG.47502.1	MAP3K5	0.929506	3.46474e-05	positive
MSTRG.56482.1	MAP3K5	0.918247	6.63818e-05	positive
MSTRG.59839.6	PGRMC2	0.933198	2.7346e-05	positive
MSTRG.19364.1	PGRMC2	0.951955	6.37775e-06	positive
MSTRG.47489.1	PGRMC2	0.95581	4.40199e-06	positive
MSTRG.47301.1	PGRMC2	0.96682	1.23193e-06	positive
MSTRG.51840.1	GPC6	0.91249	8.94045e-05	positive
MSTRG.10253.1	GPC6	0.938474	1.90319e-05	positive
MSTRG.49538.1	GPC6	0.931674	3.02e-05	positive
MSTRG.60208.1	GPC6	0.949869	7.69862e-06	positive
MSTRG.53630.1	GPC6	0.949152	8.19847e-06	positive
MSTRG.47454.1	GPC6	0.923653	4.91831e-05	positive
MSTRG.51862.1	GPC6	0.951353	6.73975e-06	positive
MSTRG.39061.1	GPC6	0.904769	0.000129306	positive
MSTRG.26254.1	GPC6	0.933601	2.66267e-05	positive
MSTRG.47502.1	GPC6	0.929368	3.49473e-05	positive
MSTRG.51861.1	GPC6	0.905574	0.000124612	positive
MSTRG.22429.1	GPC6	0.937413	2.05212e-05	positive
MSTRG.8813.1	GPC6	0.951937	6.38837e-06	positive
MSTRG.56482.1	GPC6	0.960094	2.79939e-06	positive
MSTRG.47489.1	EIF3A	0.943805	1.27565e-05	positive
MSTRG.39061.1	EIF3A	0.917185	7.02405e-05	positive
MSTRG.47502.1	EIF3A	0.927277	3.97272e-05	positive
MSTRG.47301.1	EIF3A	0.935072	2.41258e-05	positive
MSTRG.56482.1	EIF3A	0.910344	9.9385e-05	positive
MSTRG.59839.6	SMC5	0.954734	4.89761e-06	positive
MSTRG.14101.4	SMC5	0.904611	0.000130247	positive
MSTRG.19364.1	SMC5	0.970566	7.22496e-07	positive
MSTRG.47489.1	SMC5	0.941219	1.556e-05	positive
MSTRG.47301.1	SMC5	0.957724	3.61687e-06	positive
MSTRG.39061.1	KPNB1	0.901419	0.000150326	positive
MSTRG.56482.1	KPNB1	0.91748	6.91531e-05	positive
MSTRG.59839.6	PRKAR2A	0.914812	7.94833e-05	positive
MSTRG.19364.1	PRKAR2A	0.933155	2.74247e-05	positive
MSTRG.47489.1	PRKAR2A	0.926649	4.12561e-05	positive
MSTRG.47301.1	PRKAR2A	0.940002	1.70328e-05	positive
MSTRG.59839.6	ITGAV	0.964945	1.57337e-06	positive
MSTRG.19364.1	ITGAV	0.971535	6.22323e-07	positive
MSTRG.47489.1	ITGAV	0.944026	1.2537e-05	positive
MSTRG.47301.1	ITGAV	0.963028	1.99395e-06	positive
